# Supplementary material for: Trophic Interactions Are Key to Understanding the Effects of Global Change on the Distribution and Functional Role of the Brown Bear
Source: Glob Chang Biol. 2025 Jun 4;31(6):e70252. doi: 10.1111/gcb.70252 (PMC12134973; doi:10.1111/gcb.70252)
Supplement: Supplementary file 1 — Data S1. [file GCB-31-e70252-s001.zip]

Archive with 45 entries (45 files):
- Supplementary Table 01.xlsx
- Supplementary Table 02.xlsx
- Supplementary Table 03.xlsx
- Supplementary Table 04.xlsx
- Supplementary Table 05.xlsx
- Supplementary Table 08.xlsx
- Supplementary Table 09.xlsx
- Supplementary Table 17.xlsx
- Supplementary Table 22.xlsx
- Supplementary Table 25.xlsx
- Supplementary Table 26.xlsx
- Supplementary Table 27.xlsx
- Supplementary Table 31.xlsx
- Supplementary Table 32.xlsx
- Supplementary Table 33.xlsx
- Supplementary Table 34.xlsx
- Supplementary Table 35.xlsx
- Supplementary Table 36.xlsx
- Supplementary Table 37.xlsx
- Supplementary Table 38.xlsx
- Supplementary Table 39.xlsx
- Supplementary Table 40.xlsx
- Supplementary Table 41.xlsx
- Supplementary Table 42.xlsx
- Supplementary Table 43.xlsx
- Supplementary Table 44.xlsx
- Supplementary Table 45.xlsx
- Supplementary Table 46.xlsx
- Supplementary Table 47.xlsx
- Supplementary Table 48.xlsx
- Supplementary Table 49.xlsx
- Supplementary Table 50.xlsx
- Supplementary Table 52.xlsx
- Supplementary Table 54.xlsx
- Supplementary Table 56.xlsx
- Supplementary Table 63.xlsx
- Supplementary Table 64.xlsx
- Supplementary Table 65.xlsx
- Supplementary Table 66.xlsx
- Supplementary Table 67.xlsx
- Supplementary Table 69.xlsx
- Supplementary Table 70.xlsx
- Supplementary Table 71.xlsx
- Supplementary Table 72.xlsx
- Supplementary_document.pdf
