# Supplementary material for: Trophic Interactions Are Key to Understanding the Effects of Global Change on the Distribution and Functional Role of the Brown Bear
Source: Glob Chang Biol. 2025 Jun 4;31(6):e70252. doi: 10.1111/gcb.70252 (PMC12134973; doi:10.1111/gcb.70252)
Supplement: Supplementary file 1 — Data S1. [file GCB-31-e70252-s001.zip › Supplementary Table 09.xlsx]

## Sheet: All_metadata_by_group
Supplementary Table 09. Research groups sharing brown bear occurrences at high resolution and description of the datasets received and processed. For each research group we report a identifier for the group (ID), the researcher responsible sharing the data (Researcher responsible), the names of the researchers included as coauthors (Researchers included as coauthors), the number of reseachers inc…
ID	Researcher responsible	Researchers included as coauthors	Number of researchers included by research group	Additional Institutions and/or persons to be acknowledged	Funding to be acknowledged	Permit number/s for data collection and issuing agency/ies to be acknowledged	Country	Study area	Format	Number of databases	Type of data	Original CRS	Number of raw data	Number of individuals	Data collected with systematic methods	Period of time	Number of presences by dataset	Number of pixels by group
1	Deleted for blind review. Will be included once accepted prior the publication	Deleted for blind review. Will be included once accepted prior the publication	2	Deleted for blind review. Will be included once accepted prior the publication	Deleted for blind review. Will be included once accepted prior the publication	Not reported	Spain	Cantabrian	Raw	1	Tracks and observations	Tracks and observations: 4258	Tracks and observations: 13,103	Tracks and observations: >100	Yes	Tracks and observations: 1994-2017	Tracks and observations: 2081	2081
2	Deleted for blind review. Will be included once accepted prior the publication	Deleted for blind review. Will be included once accepted prior the publication	2	Deleted for blind review. Will be included once accepted prior the publication	Deleted for blind review. Will be included once accepted prior the publication	Not reported	Serbia	Dinaric	Raw	1	GPS telemetry	GPS telemetry: 4326	GPS telemetry: 88,617	GPS telemetry (13)	Yes	GPS telemetry: 2007-2009, 2011-2018	GPS telemetry: 2,539	2539
3	Deleted for blind review. Will be included once accepted prior the publication	Deleted for blind review. Will be included once accepted prior the publication	2	Deleted for blind review. Will be included once accepted prior the publication	Deleted for blind review. Will be included once accepted prior the publication	Not reported	Italy	Alpine	Raw	2	GPS telemetry; Genetic	GPS telemetry 4326; Genetic 32632	GPS telemetry: 13,406; Genetic: 356	GPS telemetry (7); genetic (n<10)	Yes	GPS telemetry: 2007-2018; Genetic: 2001-2017	GPS telemetry 1512; Genetic 68	1534
4	Deleted for blind review. Will be included once accepted prior the publication	Deleted for blind review. Will be included once accepted prior the publication	3	Deleted for blind review. Will be included once accepted prior the publication	Deleted for blind review. Will be included once accepted prior the publication	Not reported	Croatia	Dinaric	Raw	1	GPS telemetry	GPS telemetry: 4326	GPS telemetry: 109,414	GPS telemetry (31)	Yes	GPS telemetry: 2004-2018	GPS telemetry 2807	2807
5	Deleted for blind review. Will be included once accepted prior the publication	Deleted for blind review. Will be included once accepted prior the publication	2	Deleted for blind review. Will be included once accepted prior the publication	Deleted for blind review. Will be included once accepted prior the publication	Not reported	Slovenia	Dinaric	Raster	2	GPS telemetry; Genetic	GPS telemetry: 102013; Genetic: 4326	GPS telemetry: Not applicable; Genetic: 1,598	GPS tlemetry: 37; Genetic: 1051	Yes	GPS tlemetry: 2005-2017; Genetic: 2009-2014	GPS telemetry 3145; Genetic: 1,168	3786
6	Deleted for blind review. Will be included once accepted prior the publication	Deleted for blind review. Will be included once accepted prior the publication	2	Deleted for blind review. Will be included once accepted prior the publication	Deleted for blind review. Will be included once accepted prior the publication	Not reported	Italy	Alpine Friuli	Raw	1	GPS telemetry; Genetic; Camera trap; Tracks; Observations	GPS telemetry, Genetic, Pictures, Tracks, Observations: 4326	GPS telemetry, Genetic, Pictures, Tracks, Observations: 375	GPS telemetry (1); Genetic, Pictures, Tracks, Observations: (<10)	Yes	GPS telemetry, Genetic, Pictures, Tracks, Observations: 2009-2018	GPS telemetry, Genetic, Pictures, Tracks, Observations: 174	174
7	Deleted for blind review. Will be included once accepted prior the publication	Deleted for blind review. Will be included once accepted prior the publication	2	Deleted for blind review. Will be included once accepted prior the publication	Deleted for blind review. Will be included once accepted prior the publication	98924/4791/17-9-2007; 119628/1442 CITES Permit 86729	Greece	Dinaric-Pindos	Raw	3	GPS telemetry; Genetic; Camera trap; Tracks; Observations	GPS telemetry: 4326; Tracks: 4326; Hairtraps: 4326	GPS telemetry: 38,222 ; Tracks: 2,654; Hairtraps: 346	GPS telemetry: 24 ; Tracks: >100; Hairtraps: unknown	Yes	GPS telemetry: 2003, 2004, 2008-2013, 2017 ; Tracks:2000-2010; Hairtraps: 200-2014	GPS telemetry: 1,311 ; Tracks: 762; Hairtraps: 163	1909
8	Deleted for blind review. Will be included once accepted prior the publication	Deleted for blind review. Will be included once accepted prior the publication	2	Deleted for blind review. Will be included once accepted prior the publication	Deleted for blind review. Will be included once accepted prior the publication	Not reported	Sweden; Norway	Scandinavian	Raw	1	Genetic	Genetic: 32633	Genetic: 22,247	Genetic: >100	Yes	2000-2017	Genetic: 16,232	16232
9	Deleted for blind review. Will be included once accepted prior the publication	Deleted for blind review. Will be included once accepted prior the publication	1	Deleted for blind review. Will be included once accepted prior the publication	Deleted for blind review. Will be included once accepted prior the publication	Not reported	Italy	Apennine	Raster	1	GPS telemetry, Genetic, Tracks, Observations	GPS telemetry, Genetic, Tracks, Observations: 32633	Not applicable	GPS telemetry (18), Genetic, Tracks, Observations: 10-50	Yes	GPS telemetry, Genetic, Tracks, Observations: 10-50	GPS telemetry, Genetic, Tracks, Observations: 1150	1150
10	Deleted for blind review. Will be included once accepted prior the publication	Deleted for blind review. Will be included once accepted prior the publication	2	Deleted for blind review. Will be included once accepted prior the publication	Deleted for blind review. Will be included once accepted prior the publication	Not reported	Greece	Pindos	Raw	4	GPS telemetry; Tracks; Hairtraps; Camera trap	GPS telemetry: 4326; Tracks: 4326; Genetic: 4326; Camera trap: 4326	GPS telemetry: 108,672; Tracks: 3,918; Hairtraps: 334; Camera trap: 39	GPS telemetry: 40; Tracks: unknown; Hairtraps: >100; Camera trap: unknown	Yes	GPS telemetry:; Tracks: ; Hairtraps: ; Camera trap:	GPS telemetry: 2,104; Tracks: 1,054; Hairtraps: 261; Camera trap: 39	2834
11	Deleted for blind review. Will be included once accepted prior the publication	Deleted for blind review. Will be included once accepted prior the publication	2	Deleted for blind review. Will be included once accepted prior the publication	Deleted for blind review. Will be included once accepted prior the publication	Datos de observaciones de osos pardos de la Cordillera Cantábrica. Proyecto “Evolución demográfica de la población de osos pardos”. Estación Biológica de Doñana - CSIC / Principado de Asturias. Referencia: BOPA 0-29-02/2008; Ref. Pres. PA: 18.07-443F-610.000. Con la colaboración de los Gobiernos de Cantabria, Castilla y León y Galicia; Datos de Radioseguimiento de osos pardos de la Cordillera Can…	Spain	Cantabrian	Raw	2	VHF telemetry; GPS telemetry; Observations	VHF telemetry: 23029; GPS telemetry: 32629; Observations:25829, 25830, 23029, 23030	VHF telemetry: 473; GPS telemetry: 3,737; Observations: 556	VHF telemetry: 1; GPS telemetry: 1; Observations: 10-50	Yes	VHF telemetry: ; GPS telemetry: ; Observations:	VHF telemetry: 28; GPS telemetry: 69;Tracks: 267	357
12	Deleted for blind review. Will be included once accepted prior the publication	Deleted for blind review. Will be included once accepted prior the publication	3	Deleted for blind review. Will be included once accepted prior the publication	Deleted for blind review. Will be included once accepted prior the publication	Not reported	Spain; France	Pyrenees	Raw	2	GPS and VHF telemetry; Tracks	GPS and VHF telemetry; Tracks: 23031, 25831	GPS and VHF telemetry: 11,167; Tracks: 2,234	GPS and VHF telemetry: 11; Tracks 10-50	Yes	1996-2017	GPS and VHF telemetry: 1,166; Tracks: 224	1289
13	Deleted for blind review. Will be included once accepted prior the publication	Deleted for blind review. Will be included once accepted prior the publication	1	Deleted for blind review. Will be included once accepted prior the publication	Deleted for blind review. Will be included once accepted prior the publication	Not reported	Romania	Eastern Carpathian	Raw	1	GPS telemetry	GPS telemetry: 31700	GPS telemetry: 29,933	GPS telemetry: 13	Yes	2004-2005;2011-2015	GPS telemetry: 1,818	1818
14	Deleted for blind review. Will be included once accepted prior the publication	Deleted for blind review. Will be included once accepted prior the publication	2	Deleted for blind review. Will be included once accepted prior the publication	Deleted for blind review. Will be included once accepted prior the publication	Not reported	Estonia	Baltic	Raw	1	Observations	Observations: 4326	Observations: 47	Observations: 10-50	Yes	2008-2009	Observations: 47	47
15	Deleted for blind review. Will be included once accepted prior the publication	Deleted for blind review. Will be included once accepted prior the publication	4	Deleted for blind review. Will be included once accepted prior the publication	Deleted for blind review. Will be included once accepted prior the publication	All captures and handling were approved by the Polish authorities (no.DOP-OZ.6401.08.2.2013.ls, DOP-OZ. 6401.08.2.2013.ls.1, DZP-WG.6401.08.8.2014.JRO) and ethical committee (no. 21/2013, 101/2014).	Poland	Western Carphatian, Eastern Carpathian	Raw	2	GPS telemetry; Tracks	GPS telemetry: 4326; Tracks: 4326	GPS telemetry: 115,397; Tracks: 1,859	GPS telemetry: 22; Genetic, Camera trap, Tracks, Observations:	Yes	GPS telemetry: ; Genetic, Camera trap, Tracks, Observations:	GPS telemetry: 3,433; Genetic, Camera trap, Tracks, Observations: 432	3591
16	Deleted for blind review. Will be included once accepted prior the publication	Deleted for blind review. Will be included once accepted prior the publication	2	Deleted for blind review. Will be included once accepted prior the publication	Deleted for blind review. Will be included once accepted prior the publication	Date: 10.05.2007 / B.18.0.DMP.0.00.02.549.03/229-3322 / Ministry of Forestry and Water Affairs, Turkey; Date: 16.05.2014 / Cooperation Protocol between 10. Regional Directorate of Nature Conserv. and National Parks and Araç Rafet Vergili MYO Kastamonu University Date: 10.05.2007 / B.18.0.DMP.0.00.02.549.03/229-3322 / Ministry of Forestry and Water Affairs, Turkey; Date: 16.05.2014 / Cooperation P…	Turkey	Turkey, North	Raw	2	Camera trap; Tracks	Camera trap: 23035, 23036; Tracks: 23036	Camera trap: 130; Tracks: 201	Camera trap: unknown; Tracks: unknown	Yes	Camera trap: 2007-2016	Camera trap: 123; Tracks: 92	202
17	Deleted for blind review. Will be included once accepted prior the publication	Deleted for blind review. Will be included once accepted prior the publication	2	Deleted for blind review. Will be included once accepted prior the publication	Deleted for blind review. Will be included once accepted prior the publication	Not reported	Macedonia	Macedonia	Raw	1	Camera trap, tracks and genetic	Camera trap, tracks and genetic: 32634	Camera trap, tracks and genetic: 103	Camera trap, tracks and genetic: 10-50	Yes	2008-2017	Camera trap, tracks and genetic: 93	93
18	Deleted for blind review. Will be included once accepted prior the publication	Deleted for blind review. Will be included once accepted prior the publication	1	Deleted for blind review. Will be included once accepted prior the publication	Deleted for blind review. Will be included once accepted prior the publication	Not reported	Ukraine	Carphatians	Raw	1	Camera trap, tracks and observation	Camera trap, tracks and observation: 4326	Camera trap, tracks and observation: 114	Camera trap, tracks and observation	Yes	Not Available	Camera trap, tracks and observation: 108	108
19	Deleted for blind review. Will be included once accepted prior the publication	Deleted for blind review. Will be included once accepted prior the publication	2	Deleted for blind review. Will be included once accepted prior the publication	Deleted for blind review. Will be included once accepted prior the publication	Not reported	Sweden; Norway	Scandinavian	Raster	1	GPS telemetry, VHF telemetry	GPS telemetry, VHF telemetry: 3021	GPS telemetry: 1959497	GPS telemetry >500 (estimated)	Yes	Not Available	GPS telemetry, VHF telemetry: 32,509	32509
20	Deleted for blind review. Will be included once accepted prior the publication	Deleted for blind review. Will be included once accepted prior the publication	2	Deleted for blind review. Will be included once accepted prior the publication	Deleted for blind review. Will be included once accepted prior the publication	Kostadin Valchev, Genadi Gavrillov, Lubomir Petrov, Vladimir Todorov, Yanko Yankov BALKANI WS	Bulgaria	Bulgaria	Raster	1	GPS telemetry, Genetic, Camera trap, Tracks, Observations	GPS telemetry, Genetic, Camera trap, Tracks, Observations:	GPS telemetry, Genetic, Camera trap, Tracks, Observations: Not applicable	GPS telemetry (20), Genetic, Camera trap, Tracks, Observations: >100	Yes	2007-2017	GPS telemetry, Genetic, Camera trap, Tracks, Observations: 2,094	2094
21	Deleted for blind review. Will be included once accepted prior the publication	Deleted for blind review. Will be included once accepted prior the publication	1	Deleted for blind review. Will be included once accepted prior the publication	Deleted for blind review. Will be included once accepted prior the publication	Not reported	Russia	Russia, West	Raw	1	Tracks and observations	Tracks and observations: 4326	Tracks and observations: 2318	Tracks and observations: ?	Yes	Not Available	Tracks and observations: 257	257
22	Deleted for blind review. Will be included once accepted prior the publication	Deleted for blind review. Will be included once accepted prior the publication	2	Deleted for blind review. Will be included once accepted prior the publication	Deleted for blind review. Will be included once accepted prior the publication	Permission No: B.23.0.DMP.0.13.02-445.05.36125 by the Directory of Wildlife Management in the Ministry of Agriculture and Forestry	Turkey	Turkey	Raw	1	GPS telemetry	GPS telemetry: 4326	GPS telemetry: 1309	GPS telemetry: 7	Yes	GPS telemetry: 2010-2012, 2018	GPS telemetry: 180	180
23	Deleted for blind review. Will be included once accepted prior the publication	Deleted for blind review. Will be included once accepted prior the publication	3	Deleted for blind review. Will be included once accepted prior the publication	Deleted for blind review. Will be included once accepted prior the publication	Not reported	Finland	Karelian	Raw	1	GPS telemetry	GPS telemetry: 4326	GPS telemetry: 198,582	GPS telemetry: 72	Yes	GPS telemetry: 2002-2014	GPS telemetry: 17,485	16979
24	Deleted for blind review. Will be included once accepted prior the publication	Deleted for blind review. Will be included once accepted prior the publication	5	Deleted for blind review. Will be included once accepted prior the publication	Deleted for blind review. Will be included once accepted prior the publication	Not available	Italy	Alpine, Italy	Raw	2	VHF telemetry; Tracks	VHF telemetry: 4326; Tracks: 4326	VHF telemetry: 10,165; Tracks: 1,736	VHF telemetry: 10; Tracks: 50-100	Yes	VHF telemetry: 1999-2003; Tracks: 2003-2016	VHF telemetry: 1,205; Tracks: 206	1297
25	Deleted for blind review. Will be included once accepted prior the publication	Deleted for blind review. Will be included once accepted prior the publication	1	Deleted for blind review. Will be included once accepted prior the publication	Deleted for blind review. Will be included once accepted prior the publication	Not reported	Slovakia	Slovakia	Raw	1	GPS telemetry	GPS telemetry	GPS telemetry: 165,165	GPS telemetry 17	Yes	GPS telemetry	GPS telemetry: 1,872	1872
26	Deleted for blind review. Will be included once accepted prior the publication	Deleted for blind review. Will be included once accepted prior the publication	1	Deleted for blind review. Will be included once accepted prior the publication	Deleted for blind review. Will be included once accepted prior the publication	Not reported	Austria	Alpine, Austria	Raw	1	VHF telemetry	VHF telemetry: 4326	VHF telemetry: 700	VHF telemetry: 6	Yes	VHF telemetry: 1989-1998	VHF telemetry: 7	347
27	Deleted for blind review. Will be included once accepted prior the publication	Deleted for blind review. Will be included once accepted prior the publication	5	Deleted for blind review. Will be included once accepted prior the publication	Deleted for blind review. Will be included once accepted prior the publication	Not reported	Romania	Carphatians, Romania	Raw	2	GPS telemetry; Tracks	GPS telemetry: ; Tracks:	GPS telemetry: 36728; Tracks: 270	GPS telemetry: 14; Tracks: Unknown	Yes	GPS telemetry: 2007-2018; Tracks: 2012-2015	GPS telemetry: 1014; Tracks: 207	1218
28	Deleted for blind review. Will be included once accepted prior the publication	Deleted for blind review. Will be included once accepted prior the publication	2	Deleted for blind review. Will be included once accepted prior the publication	Deleted for blind review. Will be included once accepted prior the publication	Date: 3.12.2015 / Tender Registration Number 2015/131608 Ministry of Forestry and Water Affairs; Date: GEF-5 Programme 2014; Date: TUBITAK KAMAG Project Number: 109G016	Turkey	Turkey	Raw	3	GPS Telemetry; Camera trap; Tracks	GPS Telemetry: 32636; Camera trap: 23036; Tracks: 32635, 32636, 32637	GPS Telemetry: 1,438; Camera trap: 91; Tracks: 6	GPS Telemetry: 4; Camera trap: unknown; Tracks: unknown	Yes	GPS Telemetry: 2016-2017; Camera trap: 2013-2017; Tracks: 2013-2014	GPS Telemetry: 187; Camera trap: 73; Tracks: 5	233
29	Deleted for blind review. Will be included once accepted prior the publication	Deleted for blind review. Will be included once accepted prior the publication	2	Deleted for blind review. Will be included once accepted prior the publication	Deleted for blind review. Will be included once accepted prior the publication	General Directorate of Nature Conservation and National Parks and Forestry General Directorate of Turkey’s Ministry of Forestry and Water Affairs	USA	Turkey NorthEast	Raw	2	GPS telemetry; Scats	GPS telemetry: 4326; Scats: 4326	GPS telemetry: 124,561; Scats: 2,861	GPS telemetry: 26; Scats: >100	Yes	GPS telemetry: 2012-2018; Scats: 2013-2015	GPS telemetry: 1,791; Scats: 398	1988
30	Deleted for blind review. Will be included once accepted prior the publication	Deleted for blind review. Will be included once accepted prior the publication	1	Deleted for blind review. Will be included once accepted prior the publication	Deleted for blind review. Will be included once accepted prior the publication	Not reported	Russia	Russia; Murmansk	Raw	1	Tracks	Tracks: 4326	Tracks: 640	Tracks: Unknown	Yes	Tracks:	Tracks: 92	92
31	Deleted for blind review. Will be included once accepted prior the publication	Deleted for blind review. Will be included once accepted prior the publication	1	Deleted for blind review. Will be included once accepted prior the publication	Deleted for blind review. Will be included once accepted prior the publication	Not reported	Montenegro	Montenegro	Raw	1	Tracks	Tracks:	Tracks: 91	Tracks: Unknown	Yes	Tracks: 2017	Tracks: 39	39
32	Deleted for blind review. Will be included once accepted prior the publication	Deleted for blind review. Will be included once accepted prior the publication	2	Deleted for blind review. Will be included once accepted prior the publication	Deleted for blind review. Will be included once accepted prior the publication	Not reported	Estonia	Baltic - Estonia	Raw	1	Observations	Observations: 4326	Observations: 2408	Observations: >100	Yes	Observations: 2008-2017	Observations: 1824	1824
33	Deleted for blind review. Will be included once accepted prior the publication	Deleted for blind review. Will be included once accepted prior the publication	2	Deleted for blind review. Will be included once accepted prior the publication	Deleted for blind review. Will be included once accepted prior the publication	Not reported	Russia	Russia; Nizhny Novgorod region (the entire eastern part of the region, eastern of the Volga River)	Raw	1	Tracks	Tracks: 4326	Tracks: 401	Tracks: 401	Yes	1995-1996	Tracks: 326	326
34	Deleted for blind review. Will be included once accepted prior the publication	Deleted for blind review. Will be included once accepted prior the publication	2	Deleted for blind review. Will be included once accepted prior the publication	Deleted for blind review. Will be included once accepted prior the publication	Ministry of Environment, Prot. no. 2777, 22.12.2009	Albania	Dinaric-Pindos	Raw	1	Camera trap	Camera trap: KML	Camera trap: 106	Camera trap: unknown	Yes	Camera trap: 2012-2016	Camera trap: 71	71
35	Deleted for blind review. Will be included once accepted prior the publication	Deleted for blind review. Will be included once accepted prior the publication	2	Deleted for blind review. Will be included once accepted prior the publication	Deleted for blind review. Will be included once accepted prior the publication	Not reported	Bosnia and Herzegovina	Dinaric-Pindos	Raw	1	Tracks	Tracks: KML	Tracks: 598	Tracks: >100	Yes	Tracks: 2012-2018	Tracks: 583	583
36	Deleted for blind review. Will be included once accepted prior the publication	Deleted for blind review. Will be included once accepted prior the publication	1	Deleted for blind review. Will be included once accepted prior the publication	Deleted for blind review. Will be included once accepted prior the publication	Order of the Romanian Ministry of Environment no. 988 of June 24, 2010 (and subsequent local permits); Order of the Romanian Ministry of Environment no. 1169 of August 3, 2015 (and subsequent local permits)	Romania	Carphatians	Raw	1	GPS telemetry	GPS telemetry: 4329	GPS telemetry: 159827	GPS telemetry: 18	Yes	GPS telemetry: 2011-2018	GPS telemetry:	2605

## Sheet: Telemetry_metadata
Supplementary Table 1-Telemetry_metadata. Metadata by bear individual for most of the research groups with telemetry data. We show the identifier for the research group (ID), the bear name, the bear ID, the interval of time in hours of the signals received from the collar, the sex, the start of data collection, the finish of data collection, the number of days with collar, the number of occurrenc…
ID	Bear_name	Bear ID	Interval	Sex	Start	Finish	Days with collar	N of filtered ocurrences used	Age	Collar type	Number of collaring (some bears were collared several times)	Permit number/Ethical committee aproval	Reference
2	Miloje	3118	1	M	2007-04-15	2008-01-13	273	5447	4	Vectronic GPS/GSM	1	Serbian Ministry of Environmental Protection (license number: 353–01–127 1053/2019–04)
2	Milica	3119-1	1	F	2007-07-20	2009-07-27	738	10521	2	Vectronic GPS/GSM	1	Serbian Ministry of Environmental Protection (license number: 353–01–127 1053/2019–04)
2	Batica	8358	1	M	2011-07-16	2012-05-21	310	4530	7	Vectronic GPS/GSM	1	Serbian Ministry of Environmental Protection (license number: 353–01–127 1053/2019–04)
2	Flekica	3119-2	1	F	2012-06-02	2013-11-18	534	7255	7	Vectronic GPS/GSM	1	Serbian Ministry of Environmental Protection (license number: 353–01–127 1053/2019–04)
2	Ogi	8393	1	M	2014-05-03	2016-03-18	685	10256	6	Vectronic GPS/GSM	1	Serbian Ministry of Environmental Protection (license number: 353–01–127 1053/2019–04)
2	Rača	8338	1	M	2015-07-25	2017-05-13	658	5261	6	Vectronic GPS/GSM	1	Serbian Ministry of Environmental Protection (license number: 353–01–127 1053/2019–04)
2	Dobrivoje	17026	1	M	2016-04-29	2017-05-03	369	7724	5	Vectronic GPS/GSM	1	Serbian Ministry of Environmental Protection (license number: 353–01–127 1053/2019–04)
2	Sonja	3120	1	F	2016-05-29	2018-05-07	708	9056	8	Vectronic GPS/GSM	1	Serbian Ministry of Environmental Protection (license number: 353–01–127 1053/2019–04)
2	Vidoje	19922	3	M	2016-05-14	2018-01-15	611	4347	2	Vectronic GPS/Iridium	1	Serbian Ministry of Environmental Protection (license number: 353–01–127 1053/2019–04)
2	Slobodanka	22289	1	F	2016-07-27	2018-06-16	689	10043	6	Vectronic GPS/GSM	1	Serbian Ministry of Environmental Protection (license number: 353–01–127 1053/2019–04)
2	Medena	22290	1	F	2016-07-28	2017-08-26	394	5456	6	Vectronic GPS/GSM	1	Serbian Ministry of Environmental Protection (license number: 353–01–127 1053/2019–04)
2	Uspavanko	19937	3	M	2015-10-28	2017-04-22	542	3211	2	Vectronic GPS/Iridium	1	Serbian Ministry of Environmental Protection (license number: 353–01–127 1053/2019–04)
2	Miloš	23953	1	M	2017-09-30	2018-06-16	259	5510	3	Vectronic GPS/GSM	1	Serbian Ministry of Environmental Protection (license number: 353–01–127 1053/2019–04)
3	Bepi	Gen_11	1	M	2007-03-04	2007-10-06	216	338	3	Vectronic Aerospace	1	2003-DPR 357/97
3	Andrey	Gen01A	1	M	2007-04-03	2007-08-06	125	454	8	Vectronic Aerospace	1	2003-DPR 357/97
3	Madi	Gen_18	1	M	2013-05-21	2014-06-05	380	2130	3	Vectronic Aerospace	1	2003-DPR 357/97
3	Alessandro	Gen_16	1	M	2014-06-12	2015-05-31	353	2021	8	Vectronic Aerospace	1	2003-DPR 357/97
3	Francesco	M4	1	M	2016-05-28	2017-10-06	496	4074	8	Vectronic Aerospace	1	2003-DPR 357/97
3	Elisio	Gen_23	1	M	2017-06-23	2018-06-26	368	2612	3	Vectronic Aerospace	1	2003-DPR 357/97
3	Mirtillo	Gen_26	1	M	2018-04-12	2018-06-27	76	898	3	Vectronic Aerospace	1	2003-DPR 357/97
4	Mladen	B29	1	M	2003-09-25	2004-05-05	223	876	2	GPS collars VectronicAerospace GmbH and Lotek WirelessInc	NA	The ethical committee of the Veterinary Faculty of the University of Zagreb and the Croatian Ministries of Environment and of Agriculture approved all animal capture and handling protocols, which also conformed to the American Society of Mammalogy guidelines for the use of wild mammals in research	Deleted for blind review. Will be included once accepted prior the publication
4	Marko	B30	2	M	2004-09-10	2005-10-23	408	2769	3	GPS collars VectronicAerospace GmbH and Lotek WirelessInc	NA	The ethical committee of the Veterinary Faculty of the University of Zagreb and the Croatian Ministries of Environment and of Agriculture approved all animal capture and handling protocols, which also conformed to the American Society of Mammalogy guidelines for the use of wild mammals in research	Deleted for blind review. Will be included once accepted prior the publication
4	Ela	B32	2	F	2005-05-07	2005-07-27	81	582	2	GPS collars VectronicAerospace GmbH and Lotek WirelessInc	NA	The ethical committee of the Veterinary Faculty of the University of Zagreb and the Croatian Ministries of Environment and of Agriculture approved all animal capture and handling protocols, which also conformed to the American Society of Mammalogy guidelines for the use of wild mammals in research	Deleted for blind review. Will be included once accepted prior the publication
4	Gama	B33	2	F	2005-05-21	2005-11-28	191	922	4	GPS collars VectronicAerospace GmbH and Lotek WirelessInc	NA	The ethical committee of the Veterinary Faculty of the University of Zagreb and the Croatian Ministries of Environment and of Agriculture approved all animal capture and handling protocols, which also conformed to the American Society of Mammalogy guidelines for the use of wild mammals in research	Deleted for blind review. Will be included once accepted prior the publication
4	Iva	B34	2	F	2005-05-22	2005-07-03	42	319	2	GPS collars VectronicAerospace GmbH and Lotek WirelessInc	NA	The ethical committee of the Veterinary Faculty of the University of Zagreb and the Croatian Ministries of Environment and of Agriculture approved all animal capture and handling protocols, which also conformed to the American Society of Mammalogy guidelines for the use of wild mammals in research	Deleted for blind review. Will be included once accepted prior the publication
4	Una	B35	2	F	2005-09-23	2006-05-17	236	993	2	GPS collars VectronicAerospace GmbH and Lotek WirelessInc	NA	The ethical committee of the Veterinary Faculty of the University of Zagreb and the Croatian Ministries of Environment and of Agriculture approved all animal capture and handling protocols, which also conformed to the American Society of Mammalogy guidelines for the use of wild mammals in research	Deleted for blind review. Will be included once accepted prior the publication
4	Mijo	B36	2	M	2008-09-15	2009-05-17	244	978	3	GPS collars VectronicAerospace GmbH and Lotek WirelessInc	NA	The ethical committee of the Veterinary Faculty of the University of Zagreb and the Croatian Ministries of Environment and of Agriculture approved all animal capture and handling protocols, which also conformed to the American Society of Mammalogy guidelines for the use of wild mammals in research	Deleted for blind review. Will be included once accepted prior the publication
4	Slaven	B37	2	M	2008-09-18	2009-09-24	371	1745	2	GPS collars VectronicAerospace GmbH and Lotek WirelessInc	NA	The ethical committee of the Veterinary Faculty of the University of Zagreb and the Croatian Ministries of Environment and of Agriculture approved all animal capture and handling protocols, which also conformed to the American Society of Mammalogy guidelines for the use of wild mammals in research	Deleted for blind review. Will be included once accepted prior the publication
4	Zlatko	B38	0.25; 2	M	2009-10-19	2009-12-25	67	1384	11	GPS collars VectronicAerospace GmbH and Lotek WirelessInc	NA	The ethical committee of the Veterinary Faculty of the University of Zagreb and the Croatian Ministries of Environment and of Agriculture approved all animal capture and handling protocols, which also conformed to the American Society of Mammalogy guidelines for the use of wild mammals in research	Deleted for blind review. Will be included once accepted prior the publication
4	Lidjia	B39	2	F	2010-08-23	2011-11-16	450	2749	NA	GPS collars VectronicAerospace GmbH and Lotek WirelessInc	NA	The ethical committee of the Veterinary Faculty of the University of Zagreb and the Croatian Ministries of Environment and of Agriculture approved all animal capture and handling protocols, which also conformed to the American Society of Mammalogy guidelines for the use of wild mammals in research	Deleted for blind review. Will be included once accepted prior the publication
4	Dora	B40	2	F	2011-10-01	2014-11-29	1155	7837	4	GPS collars VectronicAerospace GmbH and Lotek WirelessInc	NA	The ethical committee of the Veterinary Faculty of the University of Zagreb and the Croatian Ministries of Environment and of Agriculture approved all animal capture and handling protocols, which also conformed to the American Society of Mammalogy guidelines for the use of wild mammals in research	Deleted for blind review. Will be included once accepted prior the publication
4	Ljutoc	B41	0.25; 2	M	2013-05-02	2015-04-30	728	12315	7	GPS collars VectronicAerospace GmbH and Lotek WirelessInc	NA	The ethical committee of the Veterinary Faculty of the University of Zagreb and the Croatian Ministries of Environment and of Agriculture approved all animal capture and handling protocols, which also conformed to the American Society of Mammalogy guidelines for the use of wild mammals in research	Deleted for blind review. Will be included once accepted prior the publication
4	Buk	B42	0.25	M	2014-04-24	2016-04-19	726	13860	13	GPS collars VectronicAerospace GmbH and Lotek WirelessInc	NA	The ethical committee of the Veterinary Faculty of the University of Zagreb and the Croatian Ministries of Environment and of Agriculture approved all animal capture and handling protocols, which also conformed to the American Society of Mammalogy guidelines for the use of wild mammals in research	Deleted for blind review. Will be included once accepted prior the publication
4	Slavko	B43	1	M	2015-05-20	2016-11-10	540	15919	5	GPS collars VectronicAerospace GmbH and Lotek WirelessInc	NA	The ethical committee of the Veterinary Faculty of the University of Zagreb and the Croatian Ministries of Environment and of Agriculture approved all animal capture and handling protocols, which also conformed to the American Society of Mammalogy guidelines for the use of wild mammals in research	Deleted for blind review. Will be included once accepted prior the publication
4	Bojan	B44	1	M	2015-05-29	2016-02-22	269	6118	4	GPS collars VectronicAerospace GmbH and Lotek WirelessInc	NA	The ethical committee of the Veterinary Faculty of the University of Zagreb and the Croatian Ministries of Environment and of Agriculture approved all animal capture and handling protocols, which also conformed to the American Society of Mammalogy guidelines for the use of wild mammals in research	Deleted for blind review. Will be included once accepted prior the publication
4	Matej	B45	1	M	2015-05-30	2015-06-02	3	91	NA	GPS collars VectronicAerospace GmbH and Lotek WirelessInc	NA	The ethical committee of the Veterinary Faculty of the University of Zagreb and the Croatian Ministries of Environment and of Agriculture approved all animal capture and handling protocols, which also conformed to the American Society of Mammalogy guidelines for the use of wild mammals in research	Deleted for blind review. Will be included once accepted prior the publication
4	Slaven2	B46	1	M	2015-06-12	2016-02-04	237	4794	2	GPS collars VectronicAerospace GmbH and Lotek WirelessInc	NA	The ethical committee of the Veterinary Faculty of the University of Zagreb and the Croatian Ministries of Environment and of Agriculture approved all animal capture and handling protocols, which also conformed to the American Society of Mammalogy guidelines for the use of wild mammals in research	Deleted for blind review. Will be included once accepted prior the publication
4	Vedran	B47	0.25; 1	M	2015-06-12	2015-11-12	153	5523	2	GPS collars VectronicAerospace GmbH and Lotek WirelessInc	NA	The ethical committee of the Veterinary Faculty of the University of Zagreb and the Croatian Ministries of Environment and of Agriculture approved all animal capture and handling protocols, which also conformed to the American Society of Mammalogy guidelines for the use of wild mammals in research	Deleted for blind review. Will be included once accepted prior the publication
4	Lana	B48	2	F	2015-10-12	2017-11-24	774	5388	2	GPS collars VectronicAerospace GmbH and Lotek WirelessInc	NA	The ethical committee of the Veterinary Faculty of the University of Zagreb and the Croatian Ministries of Environment and of Agriculture approved all animal capture and handling protocols, which also conformed to the American Society of Mammalogy guidelines for the use of wild mammals in research	Deleted for blind review. Will be included once accepted prior the publication
4	Runja	B49	2	F	2015-10-20	2015-10-23	3	43	NA	GPS collars VectronicAerospace GmbH and Lotek WirelessInc	NA	The ethical committee of the Veterinary Faculty of the University of Zagreb and the Croatian Ministries of Environment and of Agriculture approved all animal capture and handling protocols, which also conformed to the American Society of Mammalogy guidelines for the use of wild mammals in research	Deleted for blind review. Will be included once accepted prior the publication
4	Nikola	B50	2	M	2016-04-23	2016-04-24	1	19	NA	GPS collars VectronicAerospace GmbH and Lotek WirelessInc	NA	The ethical committee of the Veterinary Faculty of the University of Zagreb and the Croatian Ministries of Environment and of Agriculture approved all animal capture and handling protocols, which also conformed to the American Society of Mammalogy guidelines for the use of wild mammals in research	Deleted for blind review. Will be included once accepted prior the publication
4	Jakov	B51	6	M	2016-05-08	2016-07-06	59	199	NA	GPS collars VectronicAerospace GmbH and Lotek WirelessInc	NA	The ethical committee of the Veterinary Faculty of the University of Zagreb and the Croatian Ministries of Environment and of Agriculture approved all animal capture and handling protocols, which also conformed to the American Society of Mammalogy guidelines for the use of wild mammals in research	Deleted for blind review. Will be included once accepted prior the publication
4	Daniel	B52	1	M	2016-06-01	2017-03-23	295	3693	8	GPS collars VectronicAerospace GmbH and Lotek WirelessInc	NA	The ethical committee of the Veterinary Faculty of the University of Zagreb and the Croatian Ministries of Environment and of Agriculture approved all animal capture and handling protocols, which also conformed to the American Society of Mammalogy guidelines for the use of wild mammals in research	Deleted for blind review. Will be included once accepted prior the publication
4	Jasna	B53	1	F	2016-06-01	2016-06-09	8	147	NA	GPS collars VectronicAerospace GmbH and Lotek WirelessInc	NA	The ethical committee of the Veterinary Faculty of the University of Zagreb and the Croatian Ministries of Environment and of Agriculture approved all animal capture and handling protocols, which also conformed to the American Society of Mammalogy guidelines for the use of wild mammals in research	Deleted for blind review. Will be included once accepted prior the publication
4	Zeliko	B54	1	M	2017-05-04	2018-07-05	427	9487	Adult	GPS collars VectronicAerospace GmbH and Lotek WirelessInc	NA	The ethical committee of the Veterinary Faculty of the University of Zagreb and the Croatian Ministries of Environment and of Agriculture approved all animal capture and handling protocols, which also conformed to the American Society of Mammalogy guidelines for the use of wild mammals in research	Deleted for blind review. Will be included once accepted prior the publication
4	Marina	B55	1	F	2017-05-08	2018-06-24	412	5701	Subadult	GPS collars VectronicAerospace GmbH and Lotek WirelessInc	NA	The ethical committee of the Veterinary Faculty of the University of Zagreb and the Croatian Ministries of Environment and of Agriculture approved all animal capture and handling protocols, which also conformed to the American Society of Mammalogy guidelines for the use of wild mammals in research	Deleted for blind review. Will be included once accepted prior the publication
4	Jojo	NA	1	M	2018-04-16	2018-07-05	80	1863	NA	NA	NA	NA
4	Franka	NA	1	F	2018-05-17	2018-07-05	49	1067	NA	NA	NA	NA
4	Miro	NA	1	M	2018-06-06	2018-07-04	28	694	NA	NA	NA	NA
4	Simon	NA	0.25; 2	M	2018-06-10	2018-07-04	24	829	NA	NA	NA	NA
4	Miljenko	NA	0.25; 2	M	2018-06-17	2018-07-04	17	509	NA	NA	NA	NA
5	NA	1	2	M	2006-04-30	2006-10-08	161	1932	Adult	Vectronic GPS-GSM 3D	1	MOP, Agencija RS za okolje, Dovoljenje 2004 35601/2004
5	NA	2	2	M	2005-03-24	2006-04-04	376	4498	Adult	Vectronic GPS-GSM 3D	1	MOP, Agencija RS za okolje, Dovoljenje 2004 35601/2004
5	NA	3	2	M	2005-04-25	2005-11-23	212	2542	Adult	Vectronic GPS-GSM 3D	1	MOP, Agencija RS za okolje, Dovoljenje 2004 35601/2004
5	NA	4	2	F	2005-04-02	2006-08-22	507	6078	Adult	Vectronic GPS-GSM 3D	1	MOP, Agencija RS za okolje, Dovoljenje 2004 35601/2004
5	NA	5	1.5	M	2005-03-23	2005-06-12	81	1258	Adult	Vectronic GPS-GSM 3D	1	MOP, Agencija RS za okolje, Dovoljenje 2004 35601/2004
5	NA	6	1.5	F	2005-05-13	2006-05-18	370	5929	Adult	Vectronic GPS-GSM 3D	1	MOP, Agencija RS za okolje, Dovoljenje 2004 35601/2004
5	NA	7	2	F	2005-08-04	2006-05-30	299	3549	Adult	Vectronic GPS-GSM 3D	1	MOP, Agencija RS za okolje, Dovoljenje 2004 35601/2004
5	NA	8	1	M	2007-05-19	2008-05-11	358	8597	Adult	Vectronic GPS-GSM 3D	1	MOP, Agencija RS za okolje, Dovoljenje 2007 601/2007
5	NA	9	1	M	2007-05-08	2007-12-28	234	5617	Adult	Vectronic GPS-GSM 3D	1	MOP, Agencija RS za okolje, Dovoljenje 2007 601/2007
5	NA	10	1	M	2008-02-12	2008-03-19	36	852	Adult	Vectronic GPS-GSM 3D	1	MOP, Agencija RS za okolje, Dovoljenje 2007 601/2007
5	NA	11	1	M	2007-04-03	2007-08-29	148	3125	Adult	Vectronic GPS-GSM 3D	1	MOP, Agencija RS za okolje, Dovoljenje 2007 601/2007
5	NA	12	1	M	2007-03-05	2007-09-27	206	4852	Adult	Vectronic GPS-GSM 3D	1	MOP, Agencija RS za okolje, Dovoljenje 2007 601/2007
5	NA	13	1	M	2009-04-04	2009-10-01	180	4320	3	Vectronic GPS-GSM 3D	1	MOP, Agencija RS za okolje, Dovoljenje 2007 601/2007
5	NA	14	1	F	2008-11-01	2009-10-21	354	8479	5	Vectronic GPS-GSM 3D	1	MOP, Agencija RS za okolje, Dovoljenje 2007 601/2007
5	NA	15	1	F	2008-10-18	2009-10-31	378	9039	8	Vectronic GPS-GSM 3D	1	MOP, Agencija RS za okolje, Dovoljenje 2007 601/2007
5	NA	16	1	M	2008-11-06	2009-04-12	157	3760	3	Vectronic GPS-GSM 3D	1	MOP, Agencija RS za okolje, Dovoljenje 2007 601/2007
5	NA	17	1	M	2008-10-24	2008-12-19	56	1342	7	Vectronic GPS-GSM 3D	1	MOP, Agencija RS za okolje, Dovoljenje 2007 601/2007
5	NA	18	1	F	2008-11-16	2009-10-29	347	8318	3	Vectronic GPS-GSM 3D	1	MOP, Agencija RS za okolje, Dovoljenje 2007 601/2007
5	NA	20	1	F	2008-10-21	2009-01-12	83	1989	4	Vectronic GPS-GSM 3D	1	MOP, Agencija RS za okolje, Dovoljenje 2007 601/2007
5	NA	21	1	M	2009-05-03	2009-10-05	155	3721	5	Vectronic GPS-GSM 3D	1	MOP, Agencija RS za okolje, Dovoljenje 2007 601/2007
5	NA	22	1	M	2009-03-27	2009-04-27	31	736	3	Vectronic GPS-GSM 3D	1	MOP, Agencija RS za okolje, Dovoljenje 2007 601/2007
5	NA	23	1	M	2009-04-17	2009-06-10	54	1294	4	Vectronic GPS-GSM 3D	1	MOP, Agencija RS za okolje, Dovoljenje 2007 601/2007
5	NA	24	1	F	2009-05-04	2010-05-28	389	9317	5	Vectronic GPS-GSM 3D	1	MOP, Agencija RS za okolje, Dovoljenje 2007 601/2007
5	NA	25	1	M	2009-10-15	2009-12-05	51	1222	9	Vectronic GPS-GSM 3D	1	MOP, Agencija RS za okolje, Dovoljenje 2007 601/2007
5	NA	26	1	F	2009-01-30	2010-10-14	622	13874	15	Vectronic GPS-GSM 3D	1	MOP, Agencija RS za okolje, Dovoljenje 2007 601/2007
5	NA	27	1	F	2008-11-24	2009-01-29	66	1483	1	Vectronic GPS-GSM 3D	1	MOP, Agencija RS za okolje, Dovoljenje 2007 601/2007
5	NA	28	1	F	2008-11-14	2011-10-25	1075	9695	4	Vectronic GPS-GSM 3D	1	MOP, Agencija RS za okolje, Dovoljenje 2007 601/2007
5	NA	29	1	F	2008-11-15	2009-08-17	275	6528	3	Vectronic GPS-GSM 3D	1	MOP, Agencija RS za okolje, Dovoljenje 2007 601/2007
5	NA	30	1	F	2008-10-20	2010-01-05	442	9279	20	Vectronic GPS-GSM 3D	1	MOP, Agencija RS za okolje, Dovoljenje 2007 601/2007
5	NA	31	1	F	2008-10-20	2010-10-18	728	11069	2	Vectronic GPS-GSM 3D	1	MOP, Agencija RS za okolje, Dovoljenje 2007 601/2007
5	NA	32	1	F	2009-03-31	2009-11-14	228	5460	3	Vectronic GPS-GSM 3D	1	MOP, Agencija RS za okolje, Dovoljenje 2007 601/2007
5	NA	33	1	M	2008-10-20	2010-02-04	472	9626	15	Vectronic GPS-GSM 3D	1	MOP, Agencija RS za okolje, Dovoljenje 2007 601/2007
5	NA	101	1	F	2016-06-02	2016-07-31	59	1406	6	Lotek GPS GSM	1	MOP, Agencija RS za okolje, Dovoljenje 2016 33501/2016
5	NA	102	1	F	2017-06-04	2017-10-16	134	3194	14	Lotek GPS GSM	1	MOP, Agencija RS za okolje, Dovoljenje 2016 33501/2016
5	NA	103	0.5	M	2016-06-17	2016-08-29	73	3268	13	Lotek GPS GSM	1	MOP, Agencija RS za okolje, Dovoljenje 2016 33501/2016
5	NA	104	1	F	2016-10-25	2017-01-04	71	1702	3	Lotek GPS GSM	1	MOP, Agencija RS za okolje, Dovoljenje 2016 33501/2016
5	NA	105	1	M	2017-05-19	2017-08-11	84	2010	2	Lotek GPS GSM	1	MOP, Agencija RS za okolje, Dovoljenje 2016 33501/2016
6	Gen04-E	1	6	M	2013-05-15	2013-06-14	30	155	8	Vectronics	1	ISPRA n. 15328 of May 9, 2011
7	ALEXANDROS	NA	2	M	2003-07-13	2004-07-28	381	3180	4	NA	1	98924/4791/17-09-2009; 119628/1442 CITES Permit 86729
7	ROCHAMIS	NA	1.7	M	2003-08-24	2004-02-04	164	1040	8	NA	1	98924/4791/17-09-2009; 119628/1442 CITES Permit 86729
7	FELICIA	NA	3	F	2004-07-19	2004-12-03	137	351	19	NA	1	98924/4791/17-09-2009; 119628/1442 CITES Permit 86729
7	AIANDAS	NA	4	M	2004-07-21	2004-07-22	1	11	9	NA	1	98924/4791/17-09-2009; 119628/1442 CITES Permit 86729
7	MAJA	NA	3	F	2004-08-15	2004-10-04	50	189	11	NA	1	98924/4791/17-09-2009; 119628/1442 CITES Permit 86729
7	APROSMENOS	NA	1	M	2008-04-12	2008-06-06	55	1179	3	Vectronic Aerospace	1	98924/4791/17-09-2009; 119628/1442 CITES Permit 86729
7	KALITHEA	NA	4	F	2008-05-10	2009-06-19	405	1811	2.5	Vectronic Aerospace	1	98924/4791/17-09-2009; 119628/1442 CITES Permit 86729
7	ERMIS	NA	2	M	2008-05-13	2008-05-18	5	65	9	Vectronic Aerospace	1	98924/4791/17-09-2009; 119628/1442 CITES Permit 86729
7	ELENA	NA	2	F	2008-05-25	2008-06-03	9	93	6.5	Vectronic Aerospace	1	98924/4791/17-09-2009; 119628/1442 CITES Permit 86729
7	GERONIMO-2	NA	2	M	2008-05-30	2008-06-01	2	31	17	Vectronic Aerospace	1	98924/4791/17-09-2009; 119628/1442 CITES Permit 86729
7	SOFIA	NA	1	F	2008-09-19	2009-05-28	251	1970	11	Vectronic Aerospace	1	98924/4791/17-09-2009; 119628/1442 CITES Permit 86729
7	KOROMILIA	NA	2	F	2009-07-10	2009-10-28	110	1037	Adult	Vectronic Aerospace	1	98924/4791/17-09-2009; 119628/1442 CITES Permit 86729
7	GIORGAROS	NA	2	M	2010-04-25	2010-04-29	4	16	19	Vectronic Aerospace	1	98924/4791/17-09-2009; 119628/1442 CITES Permit 86729
7	ARGOS	NA	1	M	2010-04-28	2010-10-06	161	3165	3	Vectronic Aerospace	1	98924/4791/17-09-2009; 119628/1442 CITES Permit 86729
7	GRIVAS	NA	1	M	2010-05-08	2010-05-15	7	71	12	Vectronic Aerospace	1	98924/4791/17-09-2009; 119628/1442 CITES Permit 86729
7	JENNY	NA	1	F	2011-04-19	2013-07-08	811	16416	5	Vectronic Aerospace	1	98924/4791/17-09-2009; 119628/1442 CITES Permit 86729
7	LAMBROS	NA	1	M	2011-04-25	2011-04-27	2	49	13	Vectronic Aerospace	1	98924/4791/17-09-2009; 119628/1442 CITES Permit 86729
7	ARIS	NA	4	M	2011-04-26	2012-03-19	328	981	1.25	Vectronic Aerospace	1	98924/4791/17-09-2009; 119628/1442 CITES Permit 86729
7	CHRISTAKIS	NA	1	M	2011-05-01	2011-05-23	22	499	11	Vectronic Aerospace	1	98924/4791/17-09-2009; 119628/1442 CITES Permit 86729
7	THANASIS	NA	1	M	2011-05-04	2011-05-10	6	144	5.5	Vectronic Aerospace	1	98924/4791/17-09-2009; 119628/1442 CITES Permit 86729
7	LITTLE JOHN	NA	3	M	2012-03-23	2012-12-25	277	1701	2	Vectronic Aerospace	1	98924/4791/17-09-2009; 119628/1442 CITES Permit 86729
7	NIKITAS	NA	3	M	2012-03-23	2012-12-25	277	2007	2	Vectronic Aerospace	1	98924/4791/17-09-2009; 119628/1442 CITES Permit 86729
7	ARISTIDIS	NA	1	M	2012-06-07	2012-08-19	73	1671	5	Vectronic Aerospace	1	98924/4791/17-09-2009; 119628/1442 CITES Permit 86729
7	NIKOS	NA	4	M	2017-06-14	2017-09-26	104	545	5	Vectronic Aerospace	1	98924/4791/17-09-2009; 119628/1442 CITES Permit 86729
9	NA	NA	NA	NA	NA	NA	NA	NA	NA	NA	NA	NA
10	Aleka	1	1	F	2007-09-19	2008-08-14	330	1674	5	Followit Wildlife Tellus GPS -GSM collars	1	NA
10	Aris	2	1	M	2008-05-17	2008-06-14	28	408	7	Followit Wildlife Tellus GPS -GSM collars	1	NA
10	Dias	3	1	M	2008-05-19	2008-07-23	65	812	12	Followit Wildlife Tellus GPS -GSM collars	1	NA
10	Elias	4	1	M	2008-05-23	2009-07-19	422	4392	6	Followit Wildlife Tellus GPS -GSM collars	1	NA
10	Kapetanios	5	1	M	2008-05-15	2009-04-14	334	3499	11	Followit Wildlife Tellus GPS -GSM collars	1	NA
10	Katerina	6	0.5; 1	F	2007-09-07	2008-09-30	389	8552	5.5	Followit Wildlife Tellus GPS -GSM collars	1	NA
10	Cleopatra	7	1	F	2008-05-16	2009-06-04	384	4926	15	Followit Wildlife Tellus GPS -GSM collars	1	NA
10	Kutalianos	8	4	M	2007-05-01	2007-06-08	38	434	18	Followit Wildlife Tellus GPS -GSM collars	1	NA
10	Lignos	9	1	M	2008-05-28	2009-08-11	440	4844	4.5	Followit Wildlife Tellus GPS -GSM collars	1	NA
10	Melis	10	1.33	M	2007-04-21	2007-09-03	135	1414	7	Followit Wildlife Tellus GPS -GSM collars	1	NA
10	Monachi	11	1	F	2007-09-19	2007-11-18	60	542	8	Televilt GPS-SimplexTM collars & brand	1	NA
10	Patsino	12	1.33	M	2007-04-28	2007-05-10	12	184	16	Followit Wildlife Tellus GPS -GSM collars	1	NA
10	Strategos	13	1	M	2007-05-05	2007-06-24	50	682	10	Televilt GPS-SimplexTM collars & brand	1	NA
10	Petheros	14	0.5; 1	M	2007-09-10	2008-07-09	303	6776	4.5	Followit Wildlife Tellus GPS -GSM collars	1	NA
10	NA	15	NA	NA	2007	2007	NA	15	NA	Followit Wildlife Tellus GPS -GSM collars	1	NA
10	Sofokles	16	1; 2	M	2008-05-19	2008-09-23	127	1822	17	Followit Wildlife Tellus GPS -GSM collars	1	NA
10	Tobias	17	0.5; 1	M	2007-09-11	2008-06-13	276	2763	10	Followit Wildlife Tellus GPS -GSM collars	1	NA
10	Eleana	18	0.5	F	2011-06-09	2011-12-11	185	6682	8	Followit Wildlife Tellus GPS -GSM collars	1	NA
10	Billy	19	1	M	2012-05-17	2012-05-23	6	113	6	Followit Wildlife Tellus GPS -GSM collars	1	NA
10	Zaera	20	2	F	2011-04-07	2011-09-13	159	1413	7.5	Followit Wildlife Tellus GPS -GSM collars	1	NA
10	Erma	21	2	F	2012-06-06	2013-07-31	420	3687	9	Followit Wildlife Tellus GPS -GSM collars	1	NA
10	Odysseas	22	2.66	M	2012-05-14	2012-07-08	55	496	1.5	Followit Wildlife Tellus GPS -GSM collars	1	NA
10	Enoe	23	2	F	2011-05-27	2011-07-09	43	353	6	Followit Wildlife Tellus GPS -GSM collars	1	NA
10	Orion	24	2	M	2011-06-06	2011-07-26	50	414	20	Followit Wildlife Tellus GPS -GSM collars	1	NA
10	Anemos	25	2	M	2011-06-03	2011-11-04	154	1388	15.5	Followit Wildlife Tellus GPS -GSM collars	1	NA
10	Savina	26	2	F	2011-05-28	2011-12-26	212	2165	9	Followit Wildlife Tellus GPS -GSM collars	1	NA
10	Thor	27	1	M	2012-05-14	2012-06-29	46	1166	5	Followit Wildlife Tellus GPS -GSM collars	1	NA
10	Chloe	28	0.5	F	2012-05-18	2012-06-29	42	3911	9	Followit Wildlife Tellus GPS -GSM collars	1	NA
10	Carmen	29	0.5	F	2014-09-26	2015-01-25	121	2381	10	Followit Wildlife Tellus GPS -GSM collars	1	NA
10	Galenee	30	0.5	F	2014-09-28	2014-11-08	41	1803	7.5	Followit Wildlife Tellus GPS -GSM collars	1	NA
10	Tania	31	0.5	F	2014-10-03	2014-12-18	76	2716	8	Followit Wildlife Tellus GPS -GSM collars	1	NA
10	Zoerula	32	0.5	F	2014-09-28	2015-07-27	302	10834	1.5	Followit Wildlife Tellus GPS -GSM collars	1	NA
10	Alkmenee	33	0.5	F	2014-09-05	2015-05-22	259	10144	8	Followit Wildlife Tellus GPS -GSM collars	1	NA
10	Amazona	34	0.5	F	2014-09-30	2015-04-28	210	6934	8	Followit Wildlife Tellus GPS -GSM collars	1	NA
10	Iris	35	1	F	2015-05-25	2015-07-25	61	1045	10	Followit Wildlife Tellus GPS -GSM collars	1	NA
10	Gigandas	36	1	M	2015-05-24	2015-07-04	41	728	adult	Followit Wildlife Tellus GPS -GSM collars	1	NA
10	Ivo	37	0.5	M	2018-05-17	2018-06-18	32	1476	9	Followit Wildlife Tellus GPS -GSM collars	1	NA
10	Liakos	38	0.5	M	2018-06-12	2018-07-01	19	2322	6	Followit Wildlife Tellus GPS -GSM collars	1	NA
10	Markos	39	0.5	M	2018-05-15	2018-07-24	70	1827	5	Followit Wildlife Tellus GPS -GSM collars	1	NA
10	Musatos	40	0.5	M	2018-05-02	2018-05-24	22	944	5	Followit Wildlife Tellus GPS -GSM collars	1	NA
11	Lara	NA	1	F	2011-08-19	2012-06-07	293	3745	2	GPS radiocollar (Model CRG 380 G, 450 g; Microsensory S.L., Cordoba, Spain)	1	N/A (rescued bear)
11	Moro	NA	12	M	1997-11-13	1998-08-03	263	473	1	VHFradiocollar (Wagener, Koeln, Rheinland Westfalen, Germany)	1	Proyecto CSIC-Principado de Asturias: App. 18.003.443F.610.00; cod. 1994.01680
12	Balou	NA	1	M	2006-06-02	2007-06-16	379	2121	Sub-adult	Vectronic Aerospace, VERTEX Lite-4D	1	Order of French National Game and Wildlife Agency
12	Francka	NA	1	F	2006-04-29	2007-04-26	362	1596	Adult	Vectronic Aerospace, VERTEX Lite-4D	1	Order of French National Game and Wildlife Agency
12	Hvala	NA	1	F	2006-05-17	2007-07-03	412	1819	Adult	Vectronic Aerospace, VERTEX Lite-4D	1	Order of French National Game and Wildlife Agency
12	Palouma	NA	1	F	2006-04-26	2006-08-16	112	590	Adult	Vectronic Aerospace, VERTEX Lite-4D	1	Order of French National Game and Wildlife Agency
12	Sarousse	NA	1	F	2006-08-22	2007-08-28	371	1230	Adult	Vectronic Aerospace, VERTEX Lite-4D	1	Order of French National Game and Wildlife Agency
12	Goiat	NA	1	M	2016-06-06	2020-10-17	1594	18569	Adult	Vectronic Aerospace, VERTEX Lite-4D	1	Order of Generalitate de Catalunya
12	Mellba	NA	24	F	1996-06-06	1997-09-27	478	251	Adult	VHF/Telonics	1	Order of French National Game and Wildlife Agency
12	Pyros	NA	24	M	1997-05-02	1999-01-07	615	406	Adult	VHF/Telonics	1	Order of French National Game and Wildlife Agency
12	Ziva	NA	24	F	1996-05-19	1998-12-18	943	546	Adult	VHF/Telonics	1	Order of French National Game and Wildlife Agency
12	Boutxy	NA	24	M	1999-10-05	2002-05-27	965	194	Sub-adult	VHF/Telonics	1	Order of French National Game and Wildlife Agency
12	Papillon	NA	24	M	2004-04-04	2004-07-23	110	37	Adult	VHF/Telonics	1	Order of French National Game and Wildlife Agency
13	BZ108	Bear1	1	F	2014-08-03	2014-08-27	24	499	Adult	Vectronic Aerospace, GPS Pro Light 2	1	Order of the Ministry of Environment and Climate Change 836/2014
13	Trei	Bear2	1	M	2013-04-28	2013-12-17	233	4836	Juvenile	Vectronic Aerospace, GPS Pro Light 2	1	N/A (orphan)
13	Tusnad 2	Bear 3	1	M	2013-04-07	2013-04-30	23	530	Juvenile	Vectronic Aerospace, GPS Pro Light 2	1	N/A (BET intervention)
13	Ojdula	Bear 5	1	M	2011-08-09	2012-06-04	300	3969	Adult	Vectronic Aerospace, GPS Pro Light 2	1	N/A( BET intervention - saved from snair)
13	Ghelinta	Bear 6	1	M	2011-09-07	2012-10-16	405	9084	Adult	Vectronic Aerospace, GPS Pro Light 2	1	N/A( BET intervention - saved from snair)
13	Tusnad	Bear 7	1	F	2011-05-17	2011-07-09	63	929	Adult	Vectronic Aerospace, GPS Pro Light 2	1	N/A (BET intervention)
13	BZ223	Bear 13	2	F	2014-07-09	2015-07-31	386	1231	Juvenile	ATS/G2110	1	Order of the Ministry of Environment and Climate Change 836/2014
13	BZ224	Bear 14	2	M	2014-06-21	2015-04-26	309	2021	Juvenile	ATS/G2110	1	Order of the Ministry of Environment and Climate Change 836/2014
13	BZ225	Bear 15	2	M	2014-07-08	2015-07-08	387	1781	Adult	ATS/G2110	1	Order of the Ministry of Environment and Climate Change 836/2014
13	BZ346	Bear 16	2	F	2014-08-04	2015-07-30	360	1725	Adult	ATS/G2110	1	Order of the Ministry of Environment and Climate Change 836/2014
13	BZ347	Bear 17	2	M	2014-08-30	2015-05-27	270	1024	Adult	ATS/G2110	1	Order of the Ministry of Environment and Climate Change 836/2014
13	Leo	Bear 18	2	M	2012-07-05	2013-05-19	308	2444	Juvenile	Vectronic Aerospace, GPS Pro Light 2	1	N/A (orphan)
13	Negrut	Bear 19	6	M	2004-08-24	2005-12-03	466	553	Adult	ATS/GPS Store on board	1	N/A (before 2007)
15	NA	NA	NA	NA	NA	NA	NA	NA	NA	NA	NA	All captures and handling were approved by the Polish authorities (no.DOP-OZ.6401.08.2.2013.ls, DOP-OZ. 6401.08.2.2013.ls.1, DZP-WG.6401.08.8.2014.JRO) and ethical committee (no. 21/2013, 101/2014). Bears in Tatra were captured under the management plan of the Tatra National Park
19	NA	NA	NA	NA	NA	NA	NA	NA	NA	NA	NA	NA
20	Nina	RT_VHF	24	F	2006-01-11	2006-06-20	160	17	3	Telonics, VHF		Bear released from a poacher's snare, teated and released. No official permit is issued, authorities present at release.
20	Chara	CB1	2	F	2007-09-22	2008-07-28	310	1982	3	Vectronic Aerospace, GPS Plus (GPS-GSM)		Order of the Bulgarian Ministry of Environment and Waters no.
20	Damyan	V1	0.5	M	2009-04-30	2009-07-28	89	2925	1.5	Vectronic Aerospace, GPS Plus (GPS-GSM)		Order of the Bulgarian Ministry of Environment and Waters no.
20	Rusi	CB2	2	M	2009-11-03	2010-11-20	382	2531	2.5	Vectronic Aerospace, GPS Plus (GPS-GSM)		Order of the Bulgarian Ministry of Environment and Waters no.
20	Sashka	Rh1	4	F	2009-11-15	2010-04-01	137	168	2.5	Vectronic Aerospace, GPS Plus (GPS-GSM)		Order of the Bulgarian Ministry of Environment and Waters no.
20	Petya	Rh2	0.5	F	2011-05-25	2012-08-13	446	11281	2.5	Vectronic Aerospace, GPS Plus (GPS-GSM)		Order of the Bulgarian Ministry of Environment and Waters no.
20	Georgi	Rh3	0.5	M	2012-05-08	2012-09-28	143	4509	2	Vectronic Aerospace, GPS Plus (GPS-GSM)		Order of the Bulgarian Ministry of Environment and Waters no.
20	Zaima	Rh4	0.5	F	2012-05-20	2012-11-04	168	5581	3.5	Vectronic Aerospace, GPS Plus (GPS-GSM)		Bear released from a poacher's snare, teated and released. No official permit is issued, authorities present at release.
20	Dobri	Rh5	0.5	M	2012-06-01	2012-09-27	118	5270	3	Vectronic Aerospace, GPS Plus (GPS-GSM)		Bear released from a poacher's snare, teated and released. No official permit is issued, authorities present at release.
20	Velika	V2	2	F	2014-04-19	2015-09-23	522	3231	2	Followit GPS-GSM		Order of the Bulgarian Ministry of Environment and Waters no.
20	Stefka	V3	2	F	2014-06-19	2014-10-06	109	1073	5	Followit GPS-GSM		Order of the Bulgarian Ministry of Environment and Waters no.
20	Mitko	CB4	3	M	2014-11-26	2015-05-31	186	470	2	Followit GPS-GSM		Order of the Bulgarian Ministry of Environment and Waters no.
20	Ivanka	CB5	2	F	2016-06-08	2017-04-29	325	5270	1.5	Followit GPS-GSM		Order of the Bulgarian Ministry of Environment and Waters no.
20	Andrey	CB8	2	M	2016-10-30	2018-04-30	547	1984	5	Followit GPS-GSM		Order of the Bulgarian Ministry of Environment and Waters no.
20	Plamen	CB9	2	M	2016-11-02	2017-09-01	303	1131	2	Followit GPS-GSM		Order of the Bulgarian Ministry of Environment and Waters no.
20	Jimmy	CB10	2	M	2017-06-08	2018-05-20	346	3345	2	Followit GPS-GSM		Order of the Bulgarian Ministry of Environment and Waters no.
20	Boriana	CB12	2	F	2018-03-07	2019-09-11	553	3506	4.5	Followit GPS-GSM		Order of the Bulgarian Ministry of Environment and Waters no.
20	Spiridon	CB13	2	M	2017-12-12	2019-10-08	665	5796	6.5	Followit GPS-GSM		Order of the Bulgarian Ministry of Environment and Waters no.
22	Kesik Kulak	NA	2	M	2010-05-07	2010-06-11	35	866	Adult	Televilt GPS Simplex collars; Televit International, Lindesburg, Sweden		22.06.2005 B.18.0.DMP.0.03.04.265.240 by Directory of Game and Wildlife Management in the Ministry of Forestry and Water Affairs
22	Bayram	NA	2	M	2010-09-10	2012-05-05	603	3896	sub-Adult	Televilt GPS Simplex collars; Televit International, Lindesburg, Sweden		22.06.2005 B.18.0.DMP.0.03.04.265.240 by Directory of Game and Wildlife Management in the Ministry of Forestry and Water Affairs
22	Dido	NA	2	F	2010-09-13	2012-05-02	597	3411	Adult	Televilt GPS Simplex collars; Televit International, Lindesburg, Sweden		22.06.2005 B.18.0.DMP.0.03.04.265.240 by Directory of Game and Wildlife Management in the Ministry of Forestry and Water Affairs
22	Hazal	NA	2	F	2010-09-15	2011-07-23	311	4510	Adult	Televilt GPS Simplex collars; Televit International, Lindesburg, Sweden		22.06.2005 B.18.0.DMP.0.03.04.265.240 by Directory of Game and Wildlife Management in the Ministry of Forestry and Water Affairs
22	Bozo	NA	2	M	2011-06-04	2012-03-23	293	2141	sub-Adult	Televilt GPS Simplex collars; Televit International, Lindesburg, Sweden		22.06.2005 B.18.0.DMP.0.03.04.265.240 by Directory of Game and Wildlife Management in the Ministry of Forestry and Water Affairs
22	Toraman	NA	2	M	2011-10-06	2011-12-05	60	579	Adult	Televilt GPS Simplex collars; Televit International, Lindesburg, Sweden		22.06.2005 B.18.0.DMP.0.03.04.265.240 by Directory of Game and Wildlife Management in the Ministry of Forestry and Water Affairs
22	Tele1	NA	1	M	2018-03-19	2018-09-03	168	900	sub-Adult	Lokal Turkish brand	1	Rescued bears from a local trap
23	Heikki	Heikki	4	M	2002-05-10	2008-09-23	2328	7642	adult	Televilt GPS Simplex (2002), Televilt GPS Direct (2005), Televit Tellus (2007)	3	OLH-01951/Ym-23
23	Olli	Olli	4	M	2002-05-10	2002-07-01	52	1561	adult	Televilt GPS Simplex	1	OLH-01951/Ym-23
23	Sasta	Sasta	4	M	2002-05-15	2005-10-13	1247	316	12	Televilt GPS Simplex (2002), Televilt GPS Direct (2004)	2	OLH-01951/Ym-23
23	Hanna	Hanna	4	F	2002-05-21	2003-05-19	363	10349	8	Televit GPS Simplex	1	OLH-01951/Ym-23
23	Rusko	Rusko	4	M	2002-07-23	2004-06-27	705	1271	5	Televilt GPS Simplex (2002), Televilt GPS Direct (2003)Televilt GPS Simplex (2004)	3	OLH-01951/Ym-23
23	Samuli	Samuli	4	M	2002-07-23	2005-08-28	1132	2415	11	Televilt GPS Simplex (2002), Televilt GPS Direct (2004)	2	OLH-01951/Ym-23
23	Juho	Juho	4	M	2002-07-25	2004-07-03	709	3919	adult	Televilt GPS Simplex	1	OLH-01951/Ym-23
23	Musti	Musti	4	M	2002-09-27	2006-10-08	1472	855	3	Televilt GPS Simplex (2002), Vectronic GPS PLUS (2005)	2	OLH-01951/Ym-23
23	Jukka	Jukka	4	M	2002-09-29	2004-06-06	616	5510	9	Televilt GPS Simplex	1	OLH-01951/Ym-23
23	Uula	Uula	4	M	2003-06-09	2003-08-11	63	790	3	Televilt GPS Direct	1	OLH-01951/Ym-23
23	Mosku	Mosku	4	M	2003-06-18	2004-04-17	304	1572	6	Televilt GPS Direct	1	OLH-01951/Ym-23
23	Kusti	Kusti	4	M	2003-06-24	2006-07-13	1115	5306	3	Televilt GPS Direct (2003, 2004)	2	OLH-01951/Ym-23
23	Selmi	Selmi	4	M	2003-07-01	2005-03-02	610	265	9	Televilt GPS Direct (2003, 2004)	2	OLH-01951/Ym-23
23	Esa	Esa	4	M	2003-08-21	2003-12-23	124	5552	4	Televilt GPS Direct	1	OLH-01951/Ym-23
23	Sanna	Sanna	4	F	2003-10-11	2004-07-27	290	3757	15	Televilt GPS Direct	1	OLH-01951/Ym-23
23	Tarmo	Tarmo	4	M	2004-05-01	2004-06-27	57	2168	15	Televilt GPS Direct	1	OLH-01951/Ym-23
23	Juha	Juha	4	M	2004-05-12	2005-08-15	460	1288	6	Televilt GPS Direct	1	OLH-01951/Ym-23
23	Junnu	Junnu	4	M	2004-07-16	2006-09-13	789	3940	7	Televilt GPS Direct(2004), Tracker (2006)	2	OLH-01951/Ym-23
23	Aksu	Aksu	4	M	2004-07-29	2005-05-30	305	1800	5	Televilt GPS Direct	1	OLH-01951/Ym-23
23	Vesku	Vesku	4	M	2004-08-10	2007-06-28	1052	381	6	Televilt GPS Direct (2004, 2005, 2006)	3	OLH-01951/Ym-23
23	Väinö	Väinö	4	M	2004-08-10	2005-06-25	319	260	5	Televilt GPS Simplex	1	OLH-01951/Ym-23
23	Domino	Domino	4	F	2004-08-13	2014-05-19	3566	1165	5	Televilt GPS Direct (2004), Vectronic GPS PLUS (2010, 2012)	3	OLH-01951/Ym-23
23	Bella	Bella	4	F	2005-05-06	2010-10-10	1983	1919	5	Televilt GPS Simplex (2005) Televilt Tellus (2006), Vectronic GPS PLUS (2009)	3	OLH-01951/Ym-23
23	Kulkuri	Kulkuri	4	M	2005-07-07	2005-07-28	21	3040	adult	Tracker	1	OLH-01951/Ym-23
23	Kaunotar	Kaunotar	4	F	2005-08-19	2012-07-03	2510	821	10	Televilt GPS Direct (2005), Vectronic GPS PLUS (2009, 2010, 2011, 2012)	5	OLH-01951/Ym-23
23	Jape	Jape	4	M	2006-06-21	2006-10-22	123	6531	19	Televilt Tellus	1	OLH-01951/Ym-23
23	Roope	Roope	4	M	2006-10-04	2007-04-02	180	1164	10	Televilt Tellus	1	ESLH-2006-10172/Ym-23
23	Akka	Akka	4	F	2007-05-07	2013-05-02	2187	11207	11	Vectronic GPS PLUS (2007, 2008, 2009, 2010, 2011, 2012)	6	ESLH-2006-10172/Ym-23
23	Joppe	Joppe	4	M	2007-07-20	2007-09-28	70	2329	14	Televilt Tellus	1	ESLH-2006-10172/Ym-23
23	Jaki	Jaki	4	M	2007-10-03	2008-10-08	371	1127	9	Televilt Tellus (2006), Vectronic GPS PLUS (2007)	2	ESLH-2006-10172/Ym-23
23	Unski	Unski	4	M	2007-10-03	2009-05-24	599	576	4	Vectronic GPS PLUS	1	ESLH-2006-10172/Ym-23
23	Hanski	Hanski	4	M	2007-10-20	2010-05-12	935	312	3	Vectronic GPS PLUS	1	ESLH-2006-10172/Ym-23
23	Ukko	Ukko	4	M	2008-04-22	2009-01-19	272	195	8	Vectronic GPS PLUS	1	ESLH-2006-10172/Ym-23
23	Jätkä	Jätkä	4	M	2008-04-25	2008-07-04	70	2714	8	Vectronic GPS PLUS	1	ESLH-2006-10172/Ym-23
23	Likka	Likka	4	F	2008-04-28	2013-09-20	1971	923	8	Vectronic GPS PLUS (2008, 2012)	2	ESLH-2006-10172/Ym-23
23	Arpi	Arpi	4	M	2008-07-11	2008-10-02	83	12819	8	Vectronic GPS PLUS	1	ESLH-2006-10172/Ym-23
23	Muori	Muori	4	F	2008-07-25	2012-03-28	1342	732	4	Vectronic GPS PLUS (2008, 2010, 2011)	3	ESLH-2006-10172/Ym-23
23	Vekku	Vekku	4	M	2008-09-24	2009-05-13	231	1010	5	Vectronic GPS PLUS	1	ESLH-2008-01012/Ym-23
23	Mimmi	Mimmi	4	F	2009-05-19	2010-08-02	440	5773	17	Vectronic GPS PLUS	1	ESLH-2008-01012/Ym-23
23	Pimu	Pimu	4	F	2009-05-27	2012-06-14	1114	4662	3	Vectronic GPS PLUS (2009, 2011)	2	ESLH-2008-01012/Ym-23
23	Muija	Muija	4	F	2009-06-10	2011-08-22	803	1543	6	Vectronic GPS PLUS (2009, 2011)	2	ESLH-2008-01012/Ym-23
23	Möhkö	Möhkö	4	M	2009-07-27	2010-05-21	298	351	2	Vectronic GPS PLUS	1	ESLH-2008-01012/Ym-23
23	Jammu	Jammu	4	M	2010-05-11	2010-08-11	92	2624	4	Vectronic GPS PLUS	1	ESLH-2008-01012/Ym-23
23	Onnetar	Onnetar	4	F	2010-06-14	2010-08-19	66	1574	10	Vectronic GPS PLUS	1	ESLH-2008-01012/Ym-23
23	Varpo	Varpo	4	F	2010-06-21	2011-07-19	393	2112	6	Vectronic GPS PLUS	1	ESLH-2008-01012/Ym-23
23	Moose	Moose	4	M	2010-06-22	2010-08-20	59	5558	4	Vectronic GPS PLUS	1	ESLH-2008-01012/Ym-23
23	Vilkas	Vilkas	4	F	2010-06-22	2012-08-22	792	4002	1	Vectronic GPS PLUS (2010, 2011, 2012)	3	ESLH-2008-01012/Ym-23
23	Inari	Inari	4	F	2010-06-24	2010-10-15	113	4448	20	Vectronic GPS PLUS	1	ESLH-2008-01012/Ym-23
23	Kuti	Kuti	4	M	2010-07-26	2010-08-29	34	4988	6	Vectronic GPS PLUS	1	ESLH-2008-01012/Ym-23
23	Piika	Piika	4	F	2010-07-27	2013-11-18	1210	416	3	Vectronic GPS PLUS (2010, 2011, 2012)	3	ESLH-2008-01012/Ym-23
23	Sikre	Sikre	4	F	2010-08-05	2011-09-04	395	1124	5	Televilt GPS Direct	1	ESLH-2008-01012/Ym-23
23	Iita	Iita	4	F	2010-08-12	2012-11-16	827	4852	adult	Vectronic GPS PLUS	1	ESLH-2008-01012/Ym-23
23	Mielikki	Mielikki	4	F	2010-09-03	2012-07-27	693	928	7	Vectronic GPS PLUS	1	ESLH-2008-01012/Ym-23
23	Taippuri	Taippuri	4	F	2010-09-04	2013-08-29	1090	2396	subadult	Televilt GPS Direct (2010, 2011, 2013)	3	ESAVI-2010-04624/Ym-23
23	Ujo	Ujo	4	M	2011-05-19	2012-04-19	336	704	2	Vectronic GPS PLUS	1	ESAVI-2010-04624/Ym-24
23	Lakla	Lakla	4	F	2011-05-22	2011-06-08	17	2690	15	Vectronic GPS PLUS	1	ESAVI-2010-04624/Ym-25
23	Jörö	Jörö	4	M	2011-05-23	2014-05-16	1089	6223	3	Vectronic GPS PLUS	1	ESAVI-2010-04624/Ym-26
23	Naarva	Naarva	4	F	2011-05-24	2011-09-17	116	1254	6	Vectronic GPS PLUS	1	ESAVI-2010-04624/Ym-27
23	Mökö	Mökö	4	M	2011-05-30	2012-07-28	425	1457	2	Vectronic GPS PLUS	1	ESAVI-2010-04624/Ym-28
23	Utelias	Utelias	4	F	2011-06-05	2012-09-04	457	71	3	Vectronic GPS PLUS	1	ESAVI-2010-04624/Ym-29
23	Patvi	Patvi	4	F	2011-06-13	2011-08-13	61	889	6	Vectronic GPS PLUS	1	ESAVI-2010-04624/Ym-30
23	Mantsi	Mantsi	4	F	2011-06-20	2012-08-19	426	1238	4	Vectronic GPS PLUS	1	ESAVI-2010-04624/Ym-31
23	Pisara	Pisara	4	F	2011-08-26	2013-07-10	684	3005	1	Vectronic GPS PLUS	1	ESAVI-2010-04624/Ym-32
23	Halla	Halla	4	F	2012-06-06	2013-01-28	236	1499	6	Vectronic GPS PLUS	1	ESAVI-2010-04624/Ym-33
23	Touko	Touko	4	M	2012-06-07	2012-10-06	121	3930	3	Tracker	1	ESAVI-2010-04624/Ym-34
23	Veke	Veke	4	M	2012-06-08	2013-08-20	438	1286	2	Vectronic GPS PLUS	1	ESAVI-2010-04624/Ym-35
23	Juti	Juti	4	M	2012-06-19	2012-07-29	40	3230	2	Vectronic GPS PLUS	1	ESAVI-2010-04624/Ym-36
23	Rölli	Rölli	4	M	2012-06-20	2014-05-04	683	2500	3	Vectronic GPS PLUS	1	ESAVI-2010-04624/Ym-37
23	Pipa	Pipa	4	F	2012-07-07	2014-05-20	682	218	2	Vectronic GPS PLUS (2012, 2013)	2	ESAVI-2010-04624/Ym-38
23	Ralli	Ralli	4	F	2012-07-19	2014-10-12	815	471	2	Vectronic GPS PLUS	1	ESAVI/3229/04.10.07/2013
23	Lennu	Lennu	4	F	2013-05-20	2015-06-11	752	5444	22	Vectronic GPS PLUS	1	ESAVI/3229/04.10.07/2013
23	Huti	Huti	4	M	2013-05-30	2013-10-17	140	5621	8	Vectronic GPS PLUS	1	ESAVI/3229/04.10.07/2013
24	NA	M1	12	M	1999-05-01	2000-08-01	458	766	3 to 6	Radio-collar MOD 505, frequency between 150 and 151 MHz, lifetime 36 months, Telonics Inc., Mesa, Arizona 85204, USA		NA	Deleted for blind review. Will be included once accepted prior the publication
24	NA	M4	12	M	2000-05-01	2001-11-01	549	638	3 to 6	Radio-collar MOD 505, frequency between 150 and 151 MHz, lifetime 36 months, Telonics Inc., Mesa, Arizona 85204, USA		NA	Deleted for blind review. Will be included once accepted prior the publication
24	NA	M8	12	M	2002-05-02	2003-11-01	548	667	3 to 6	Radio-collar MOD 505, frequency between 150 and 151 MHz, lifetime 36 months, Telonics Inc., Mesa, Arizona 85204, USA		NA	Deleted for blind review. Will be included once accepted prior the publication
24	NA	F2	12	F	1999-05-01	2001-12-01	945	1040	3 to 6	Radio-collar MOD 505, frequency between 150 and 151 MHz, lifetime 36 months, Telonics Inc., Mesa, Arizona 85204, USA		NA	Deleted for blind review. Will be included once accepted prior the publication
24	NA	F3	12	F	2000-05-01	2001-10-01	518	744	3 to 6	Radio-collar MOD 505, frequency between 150 and 151 MHz, lifetime 36 months, Telonics Inc., Mesa, Arizona 85204, USA		NA	Deleted for blind review. Will be included once accepted prior the publication
24	NA	F5	12	F	2000-05-01	2000-11-01	184	339	3 to 6	Radio-collar MOD 505, frequency between 150 and 151 MHz, lifetime 36 months, Telonics Inc., Mesa, Arizona 85204, USA		NA	Deleted for blind review. Will be included once accepted prior the publication
24	NA	F6	12	F	2001-05-01	2002-07-01	426	440	3 to 6	Radio-collar MOD 505, frequency between 150 and 151 MHz, lifetime 36 months, Telonics Inc., Mesa, Arizona 85204, USA		NA	Deleted for blind review. Will be included once accepted prior the publication
24	NA	F7	12	F	2001-05-01	2002-04-01	335	520	3 to 6	Radio-collar MOD 505, frequency between 150 and 151 MHz, lifetime 36 months, Telonics Inc., Mesa, Arizona 85204, USA		NA	Deleted for blind review. Will be included once accepted prior the publication
24	NA	F9	12	F	2002-05-01	2002-07-01	61	85	3 to 6	Radio-collar MOD 505, frequency between 150 and 151 MHz, lifetime 36 months, Telonics Inc., Mesa, Arizona 85204, USA		NA	Deleted for blind review. Will be included once accepted prior the publication
24	NA	F10	12	F	2002-05-01	2003-10-01	518	617	3 to 6	Radio-collar MOD 505, frequency between 150 and 151 MHz, lifetime 36 months, Telonics Inc., Mesa, Arizona 85204, USA		NA	Deleted for blind review. Will be included once accepted prior the publication
25	F1 F1COY	9735	1	F	2012-04-12	2014-03-16	703	5663	5	PS–GSM collar (Vectronic Aerospace GmbH)	1	Permit issued by the Ministry of Environment of the Slovak Republic (No. 10155/2010-2.2)	Deleted for blind review. Will be included once accepted prior the publication
25	F2 F2COY	9737	1	F	2012-05-20	2014-04-08	688	8378	Adult	PS–GSM collar (Vectronic Aerospace GmbH)	1	Permit issued by the Ministry of Environment of the Slovak Republic (No. 10155/2010-2.2)	Deleted for blind review. Will be included once accepted prior the publication
25	F3 F3COY	13959	1	F	2014-05-31	2016-06-27	758	13705	Adult	PS–GSM collar (Vectronic Aerospace GmbH)	1	Permit issued by the Ministry of Environment of the Slovak Republic (No. 10155/2010-2.2)	Deleted for blind review. Will be included once accepted prior the publication
25	F4 F4COY	9765	1	F	2012-09-20	2015-07-09	1022	12884	Adult	PS–GSM collar (Vectronic Aerospace GmbH)	1	Permit issued by the Ministry of Environment of the Slovak Republic (No. 10155/2010-2.2)	Deleted for blind review. Will be included once accepted prior the publication
25	M10A	12073	1	M	2014-05-29	2015-05-11	347	6136	Adult	PS–GSM collar (Vectronic Aerospace GmbH)	1	Permit issued by the Ministry of Environment of the Slovak Republic (No. 10155/2010-2.2)	Deleted for blind review. Will be included once accepted prior the publication
25	M11A	12074	1	M	2014-04-04	2014-05-30	56	1187	Adult	PS–GSM collar (Vectronic Aerospace GmbH)	1	Permit issued by the Ministry of Environment of the Slovak Republic (No. 10155/2010-2.2)	Deleted for blind review. Will be included once accepted prior the publication
25	M12A	12072	1	M	2014-05-03	2016-06-27	786	14977	Adult	PS–GSM collar (Vectronic Aerospace GmbH)	1	Permit issued by the Ministry of Environment of the Slovak Republic (No. 10155/2010-2.2)	Deleted for blind review. Will be included once accepted prior the publication
25	M14A	13960	1	M	2015-04-22	2016-02-22	306	5286	Adult	PS–GSM collar (Vectronic Aerospace GmbH)	1	Permit issued by the Ministry of Environment of the Slovak Republic (No. 10155/2010-2.2)	Deleted for blind review. Will be included once accepted prior the publication
25	M1S	3811	1	M	2010-05-18	2010-10-19	154	3150	4	PS–GSM collar (Vectronic Aerospace GmbH)	1	Permit issued by the Ministry of Environment of the Slovak Republic (No. 10155/2010-2.2)	Deleted for blind review. Will be included once accepted prior the publication
25	M2S	8894	1	M	2011-05-25	2011-09-20	118	2452	3	PS–GSM collar (Vectronic Aerospace GmbH)	1	Permit issued by the Ministry of Environment of the Slovak Republic (No. 10155/2010-2.2)	Deleted for blind review. Will be included once accepted prior the publication
25	M3S	9732	1	M	2012-08-16	2012-10-29	74	1367	Subadult	PS–GSM collar (Vectronic Aerospace GmbH)	1	Permit issued by the Ministry of Environment of the Slovak Republic (No. 10155/2010-2.2)	Deleted for blind review. Will be included once accepted prior the publication
25	M4S	12071	1	M	2013-06-06	2015-04-30	693	15414	Subadult	PS–GSM collar (Vectronic Aerospace GmbH)	1	Permit issued by the Ministry of Environment of the Slovak Republic (No. 10155/2010-2.2)	Deleted for blind review. Will be included once accepted prior the publication
25	M5A	3832	1	M	2008-06-26	2009-04-28	306	5472	8	PS–GSM collar (Vectronic Aerospace GmbH)	1	Permit issued by the Ministry of Environment of the Slovak Republic (No. 10155/2010-2.2)	Deleted for blind review. Will be included once accepted prior the publication
25	M6A	6668	1	M	2009-04-21	2012-10-14	1272	4224	Subadult	PS–GSM collar (Vectronic Aerospace GmbH)	1	Permit issued by the Ministry of Environment of the Slovak Republic (No. 10155/2010-2.2)	Deleted for blind review. Will be included once accepted prior the publication
25	M7A	9738	1	M	2012-05-02	2012-09-16	137	2483	6	PS–GSM collar (Vectronic Aerospace GmbH)	1	Permit issued by the Ministry of Environment of the Slovak Republic (No. 10155/2010-2.2)	Deleted for blind review. Will be included once accepted prior the publication
25	M8A	9733	1	M	2013-08-21	2014-03-11	202	3161	Adult	PS–GSM collar (Vectronic Aerospace GmbH)	1	Permit issued by the Ministry of Environment of the Slovak Republic (No. 10155/2010-2.2)	Deleted for blind review. Will be included once accepted prior the publication
25	M9A	9734	1	M	2012-07-22	2014-06-05	683	10921	Adult	PS–GSM collar (Vectronic Aerospace GmbH)	1	Permit issued by the Ministry of Environment of the Slovak Republic (No. 10155/2010-2.2)	Deleted for blind review. Will be included once accepted prior the publication
26	Christl		100	F	1997-05-29	1998-06-15	154	31	1	VHF (HOLOHIL eartag transmitter and Telonics MOD-600 radio collar)	2	Permission to capture bears was granted from the relevant authorities of former Yugoslavia, Slovenia and Austria. No permission was needed at that time, neither ettical commintees for collaring.	Deleted for blind review. Will be included once accepted prior the publication
26	Cilka		47	F	1992-06-29	1994-10-25	848	229	6	VHF (Telonics MOD-600)	1	Permission to capture bears was granted from the relevant authorities of former Yugoslavia, Slovenia and Austria. No permission was needed at that time, neither ettical commintees for collaring.	Deleted for blind review. Will be included once accepted prior the publication
26	Djuro		60	M	1993-05-12	1995-08-08	818	189	4	VHF (Telonics MOD-600)	1	Permission to capture bears was granted from the relevant authorities of former Yugoslavia, Slovenia and Austria. No permission was needed at that time, neither ettical commintees for collaring.	Deleted for blind review. Will be included once accepted prior the publication
26	Mariedl		76	F	1994-09-15	1995-05-31	258	50	1	VHF (Telonics MOD-600)	1	Permission to capture bears was granted from the relevant authorities of former Yugoslavia, Slovenia and Austria. No permission was needed at that time, neither ettical commintees for collaring.	Deleted for blind review. Will be included once accepted prior the publication
26	Mira		36	F	1989-06-09	1993-09-16	495	174	3	VHF (Telonics MOD-600)	2	Permission to capture bears was granted from the relevant authorities of former Yugoslavia, Slovenia and Austria. No permission was needed at that time, neither ettical commintees for collaring.	Deleted for blind review. Will be included once accepted prior the publication
26	Mona		40	F	1995-07-10	1998-12-12	69	28	2	VHF (Telonics MOD-600)	2	Permission to capture bears was granted from the relevant authorities of former Yugoslavia, Slovenia and Austria. No permission was needed at that time, neither ettical commintees for collaring.	Deleted for blind review. Will be included once accepted prior the publication
27	Tigaia		0.5	F	2006-07-25	2007-01-28	187	1890	15	Vectronics Aerospace GPS Plus 2006	1	N/A
27	Cheisoara		0.5	F	2006-10-18	2007-05-04	198	3407	5	Vectronics Aerospace GPS Plus 2006	1	N/A
27	Garcin		1	M	2010-03-22	2010-05-07	46	1061	6	Lotek Wireless Wildcell MG	1	Permit no.106253/SM/20.11.2009, Ministry of Environment
27	Postavaru		1	M	2010-04-19	2010-09-16	150	2390	2	Lotek Wireless Wildcell MG	1	Permit no.106253/SM/20.11.2009, Ministry of Environment
27	Glajarie		1	M	2010-04-22	2010-05-28	36	548	21	Lotek Wireless Wildcell MG	1	Permit no.106253/SM/20.11.2009, Ministry of Environment
27	Predeal		1	M	2010-05-07	2011-09-08	489	9878	2	Lotek Wireless Wildcell MG	1	Permit no.106253/SM/20.11.2009, Ministry of Environment
27	Azuga-Garcin		1	F	2010-05-27	2011-10-07	498	3233	8	Lotek Wireless Wildcell MG	1	Permit no.106253/SM/20.11.2009, Ministry of Environment
27	Babarunca		1	F	2010-06-13	2010-11-14	154	538	11	Lotek Wireless Wildcell MG	1	Permit no.106253/SM/20.11.2009, Ministry of Environment
27	Maramures4		1	F	2011-08-03	2011-11-02	91	1005	7	Lotek Wireless Wildcell MG	1	Permit no.106253/SM/20.11.2009, Ministry of Environment
27	Vanturis		1	M	2010-06-21	2011-05-16	329	4140	9	Lotek Wireless Wildcell MG	1	Permit no.106253/SM/20.11.2009, Ministry of Environment
27	Rateiu		1	M	2010-07-08	2010-08-21	44	752	10	Lotek Wireless Wildcell MG	1	Permit no.106253/SM/20.11.2009, Ministry of Environment
27	Laptici		1	F	2010-10-13	2010-11-15	33	160	17	Lotek Wireless Wildcell MG	1	Permit no.106253/SM/20.11.2009, Ministry of Environment
27	Simon		1	F	2010-12-11	2011-11-02	326	4929	6	Lotek Wireless Wildcell MG	1	Permit no.106253/SM/20.11.2009, Ministry of Environment
27	Muscel		2	F	2017-07-24	2017-09-08	46	551	5	Lotek Wireless Wildcell MG	1	Permit no.1662/23.08.2016, Ministry of Environment, Water and Forests
27	Mira		2	F	2017-08-22	2018-06-11	293	3251	4	Lotek Wireless Wildcell MG	1	Permit no.1662/23.08.2016, Ministry of Environment, Water and Forests
28	NA	B_127	1	M	2016-08-28	2016-10-01	34	293	2	Dynatrack	1	Permits 2015/93284 and 2015/131608 belonging to the 9th Regional Directorate of the General Directorate of Nature Conservation and National Parks under the Ministry of Agriculture and Forestry from Turkey
28	NA	B_129	1	M	2016-06-30	2016-08-07	38	81	3	Dynatrack	1	Permits 2015/93284 and 2015/131608 belonging to the 9th Regional Directorate of the General Directorate of Nature Conservation and National Parks under the Ministry of Agriculture and Forestry from Turkey
28	NA	B_131	1	M	2016-06-14	2017-02-24	255	559	7	Dynatrack	1	Permits 2015/93284 and 2015/131608 belonging to the 9th Regional Directorate of the General Directorate of Nature Conservation and National Parks under the Ministry of Agriculture and Forestry from Turkey
28	NA	B_130	1	M	2016-06-07	2016-08-06	60	226	3	Dynatrack	1	Permits 2015/93284 and 2015/131608 belonging to the 9th Regional Directorate of the General Directorate of Nature Conservation and National Parks under the Ministry of Agriculture and Forestry from Turkey
29	Forest Female	BTR002	1	F	2012-09-19	2013-07-20	304	3779	6	Vectronic Aerospace, GPS Plus	1	Turkey’s Department of Nature Conservation and National Parks and the Ministry of Agriculture and Forestry’s permit for this research (E-21264211-288.04-1602322) (no. 72784983-488.04-114100)
29	Chest	BTR003	1	M	2012-09-19	2014-01-25	493	9428	5	Vectronic Aerospace, GPS PLUS-3 Collar	1	Turkey’s Department of Nature Conservation and National Parks and the Ministry of Agriculture and Forestry’s permit for this research (E-21264211-288.04-1602322) (no. 72784983-488.04-114100)
29	Bear 333	BTR005	1	M	2012-09-22	2012-12-19	88	1628	8	Vectronic Aerospace, GPS PLUS-3 Collar	1	Turkey’s Department of Nature Conservation and National Parks and the Ministry of Agriculture and Forestry’s permit for this research (E-21264211-288.04-1602322) (no. 72784983-488.04-114100)
29	Four Fingers	BTR007	1	M	2012-09-26	2014-01-27	488	8463	4	Vectronic Aerospace, GPS PLUS-3 Collar	1	Turkey’s Department of Nature Conservation and National Parks and the Ministry of Agriculture and Forestry’s permit for this research (E-21264211-288.04-1602322) (no. 72784983-488.04-114100)
29	Old Lady	BTR009	1	F	2012-10-02	2014-05-17	592	1628	15	Vectronic Aerospace, GPS Plus	1	Turkey’s Department of Nature Conservation and National Parks and the Ministry of Agriculture and Forestry’s permit for this research (E-21264211-288.04-1602322) (no. 72784983-488.04-114100)
29	Scarface	BTR012	1	M	2013-05-29	2014-03-28	303	6800	10	Vectronic Aerospace, GPS PLUS-3 Collar	1	Turkey’s Department of Nature Conservation and National Parks and the Ministry of Agriculture and Forestry’s permit for this research (E-21264211-288.04-1602322) (no. 72784983-488.04-114100)
29	Old Female	BTR013	1	F	2013-05-29	2015-06-26	758	8483	9	Vectronic Aerospace, GPS Plus	1	Turkey’s Department of Nature Conservation and National Parks and the Ministry of Agriculture and Forestry’s permit for this research (E-21264211-288.04-1602322) (no. 72784983-488.04-114100)
29	Lionheart	BTR014	1	M	2013-06-01	2014-04-25	328	5522	11	Vectronic Aerospace, GPS PLUS-3 Collar	1	Turkey’s Department of Nature Conservation and National Parks and the Ministry of Agriculture and Forestry’s permit for this research (E-21264211-288.04-1602322) (no. 72784983-488.04-114100)
29	Forest Female 2	BTR015	1	F	2013-06-09	2014-09-27	475	7655	12	Vectronic Aerospace, GPS Plus	1	Turkey’s Department of Nature Conservation and National Parks and the Ministry of Agriculture and Forestry’s permit for this research (E-21264211-288.04-1602322) (no. 72784983-488.04-114100)
29	Tiny	BTR017	1	F	2014-05-27	2015-08-26	456	5362	6	Vectronic Aerospace, GPS PLUS-3 Collar	2	Turkey’s Department of Nature Conservation and National Parks and the Ministry of Agriculture and Forestry’s permit for this research (E-21264211-288.04-1602322) (no. 72784983-488.04-114100)
29	Digger	BTR018	1	M	2014-05-28	2014-10-09	134	3712	6	Vectronic Aerospace, GPS PLUS-3 Collar	1	Turkey’s Department of Nature Conservation and National Parks and the Ministry of Agriculture and Forestry’s permit for this research (E-21264211-288.04-1602322) (no. 72784983-488.04-114100)
29	Shy Guy	BTR019	1	M	2014-05-30	2015-06-29	395	7552	5	Vectronic Aerospace, GPS PLUS-3 Collar	1	Turkey’s Department of Nature Conservation and National Parks and the Ministry of Agriculture and Forestry’s permit for this research (E-21264211-288.04-1602322) (no. 72784983-488.04-114100)
29	Blondy	BTR020	1	M	2014-05-30	2015-08-07	434	9447	7	Vectronic Aerospace, GPS PLUS-3 Collar	1	Turkey’s Department of Nature Conservation and National Parks and the Ministry of Agriculture and Forestry’s permit for this research (E-21264211-288.04-1602322) (no. 72784983-488.04-114100)
29	Sleepy	BTR022	1	M	2014-06-05	2015-02-08	248	3696	9	Vectronic Aerospace, GPS PLUS-3 Collar	1	Turkey’s Department of Nature Conservation and National Parks and the Ministry of Agriculture and Forestry’s permit for this research (E-21264211-288.04-1602322) (no. 72784983-488.04-114100)
29	Kung-fu	BTR023	1	F	2014-06-06	2016-06-02	727	16493	5	Vectronic Aerospace, GPS PLUS-3 Collar	1	Turkey’s Department of Nature Conservation and National Parks and the Ministry of Agriculture and Forestry’s permit for this research (E-21264211-288.04-1602322) (no. 72784983-488.04-114100)
29	Buddha	BTR026	1	M	2016-10-17	2016-11-12	26	641	15	Vectronic Aerospace, GPS PLUS-3 Collar	1	Turkey’s Department of Nature Conservation and National Parks and the Ministry of Agriculture and Forestry’s permit for this research (E-21264211-288.04-1602322) (no. 72784983-488.04-114100)
29	Backside	BTR027	1	F	2016-10-15	2017-07-25	283	4762	1	Vectronic Aerospace, GPS PLUS-3 Collar	1	Turkey’s Department of Nature Conservation and National Parks and the Ministry of Agriculture and Forestry’s permit for this research (E-21264211-288.04-1602322) (no. 72784983-488.04-114100)
29	Faruk	BTR028	1	M	2017-05-26	2017-05-31	5	117	3	Vectronic Aerospace, GPS PLUS-3 Collar	2	Turkey’s Department of Nature Conservation and National Parks and the Ministry of Agriculture and Forestry’s permit for this research (E-21264211-288.04-1602322) (no. 72784983-488.04-114100)
29	Ekrem	BTR029	1	M	2017-05-27	2018-04-30	338	4620	4	Vectronic Aerospace, VERTEX Plus	1	Turkey’s Department of Nature Conservation and National Parks and the Ministry of Agriculture and Forestry’s permit for this research (E-21264211-288.04-1602322) (no. 72784983-488.04-114100)
29	Tree hugging Female	BTR031	1	F	2017-05-30	2018-04-30	335	1898	3	Vectronic Aerospace, GPS Plus	1	Turkey’s Department of Nature Conservation and National Parks and the Ministry of Agriculture and Forestry’s permit for this research (E-21264211-288.04-1602322) (no. 72784983-488.04-114100)
29	Rocky	BTR033	1	M	2017-06-04	2017-07-16	42	1008	7	Vectronic Aerospace, GPS PLUS-3 Collar	1	Turkey’s Department of Nature Conservation and National Parks and the Ministry of Agriculture and Forestry’s permit for this research (E-21264211-288.04-1602322) (no. 72784983-488.04-114100)
29	Tarzan	BTR034	1	M	2017-06-10	2017-11-24	167	2939	4	Vectronic Aerospace, GPS PLUS-3 Collar	1	Turkey’s Department of Nature Conservation and National Parks and the Ministry of Agriculture and Forestry’s permit for this research (E-21264211-288.04-1602322) (no. 72784983-488.04-114100)
29	Ester	BTR036	1	F	2017-06-27	2018-04-30	307	2292	5	Vectronic Aerospace, VERTEX Plus	2	Turkey’s Department of Nature Conservation and National Parks and the Ministry of Agriculture and Forestry’s permit for this research (E-21264211-288.04-1602322) (no. 72784983-488.04-114100)
29	Gokberk	BTR038	1	M	2017-06-30	2017-07-16	16	308	3	Vectronic Aerospace, GPS Plus	1	Turkey’s Department of Nature Conservation and National Parks and the Ministry of Agriculture and Forestry’s permit for this research (E-21264211-288.04-1602322) (no. 72784983-488.04-114100)
29	Seha	BTR040	1	F	2017-07-04	2017-07-31	27	749	7	Vectronic Aerospace, GPS PLUS-3 Collar	1	Turkey’s Department of Nature Conservation and National Parks and the Ministry of Agriculture and Forestry’s permit for this research (E-21264211-288.04-1602322) (no. 72784983-488.04-114100)
29	Ben Ten	BTR042	1	M	2014-06-18	2015-05-25	341	5579	Adult	Vectronic Aerospace, GPS PLUS-3 Collar	1	Turkey’s Department of Nature Conservation and National Parks and the Ministry of Agriculture and Forestry’s permit for this research (E-21264211-288.04-1602322) (no. 72784983-488.04-114100)
36	F1	NA	1	F	2014-05-20	2016-04-19	700	10082	Adult	Vectronic Aerospace, GPS Pro Light-4	1	Order of the Romanian Ministry of Environment no. 988 of June 24, 2010 (and subsequent local permits); Order of the Romanian Ministry of Environment no. 1169 of August 3, 2015 (and subsequent local permits)
36	F2	NA	1	F	2014-05-23	2016-04-23	701	15008	Adult	Vectronic Aerospace, GPS Pro Light-4	1	Order of the Romanian Ministry of Environment no. 988 of June 24, 2010 (and subsequent local permits); Order of the Romanian Ministry of Environment no. 1169 of August 3, 2015 (and subsequent local permits)
36	F3	NA	1	F	2014-08-24	2014-11-22	90	1862	Adult	Vectronic Aerospace, GPS Pro Light-4	1	Order of the Romanian Ministry of Environment no. 988 of June 24, 2010 (and subsequent local permits); Order of the Romanian Ministry of Environment no. 1169 of August 3, 2015 (and subsequent local permits)
36	F4	NA	1	F	2015-08-29	2016-09-12	380	6903	Sub-adult	Vectronic Aerospace, GPS Pro Light-4	1	Order of the Romanian Ministry of Environment no. 988 of June 24, 2010 (and subsequent local permits); Order of the Romanian Ministry of Environment no. 1169 of August 3, 2015 (and subsequent local permits)
36	F5	NA	1	F	2016-05-07	2018-06-16	770	14175	Adult	Vectronic Aerospace, GPS Pro Light-4	1	Order of the Romanian Ministry of Environment no. 988 of June 24, 2010 (and subsequent local permits); Order of the Romanian Ministry of Environment no. 1169 of August 3, 2015 (and subsequent local permits)
36	F6	NA	1	F	2017-06-01	2018-07-29	423	12608	Adult	Vectronic Aerospace, GPS Pro Light-4	1	Order of the Romanian Ministry of Environment no. 988 of June 24, 2010 (and subsequent local permits); Order of the Romanian Ministry of Environment no. 1169 of August 3, 2015 (and subsequent local permits)
36	F8	NA	1	F	2017-04-03	2018-09-12	527	11372	Adult	Vectronic Aerospace, VERTEX Lite-4D	1	Order of the Romanian Ministry of Environment no. 988 of June 24, 2010 (and subsequent local permits); Order of the Romanian Ministry of Environment no. 1169 of August 3, 2015 (and subsequent local permits)
36	F9	NA	1	F	2017-05-28	2018-11-29	550	12789	Sub-adult	Vectronic Aerospace, VERTEX Lite-4D	1	Order of the Romanian Ministry of Environment no. 988 of June 24, 2010 (and subsequent local permits); Order of the Romanian Ministry of Environment no. 1169 of August 3, 2015 (and subsequent local permits)
36	M2	NA	1	M	2013-04-30	2015-05-25	755	17880	Sub-adult	Vectronic Aerospace, GPS Pro Light-4	1	Order of the Romanian Ministry of Environment no. 988 of June 24, 2010 (and subsequent local permits); Order of the Romanian Ministry of Environment no. 1169 of August 3, 2015 (and subsequent local permits)
36	M3	NA	1	M	2013-06-08	2014-10-22	501	9875	Sub-adult	Vectronic Aerospace, GPS Pro Light-4	1	Order of the Romanian Ministry of Environment no. 988 of June 24, 2010 (and subsequent local permits); Order of the Romanian Ministry of Environment no. 1169 of August 3, 2015 (and subsequent local permits)
36	M4	NA	1	M	2013-07-13	2015-05-27	683	7274	Adult	Vectronic Aerospace, GPS Pro Light-4	1	Order of the Romanian Ministry of Environment no. 988 of June 24, 2010 (and subsequent local permits); Order of the Romanian Ministry of Environment no. 1169 of August 3, 2015 (and subsequent local permits)
36	M6	NA	1	M	2014-05-17	2014-11-10	177	3795	Sub-adult	Vectronic Aerospace, GPS Pro Light-4	1	Order of the Romanian Ministry of Environment no. 988 of June 24, 2010 (and subsequent local permits); Order of the Romanian Ministry of Environment no. 1169 of August 3, 2015 (and subsequent local permits)
36	M8	NA	1	M	2015-01-12	2016-01-09	362	4869	Sub-adult	Vectronic Aerospace, GPS Pro Light-4	1	Order of the Romanian Ministry of Environment no. 988 of June 24, 2010 (and subsequent local permits); Order of the Romanian Ministry of Environment no. 1169 of August 3, 2015 (and subsequent local permits)
36	M9	NA	1	M	2016-05-22	2016-08-12	82	1585	Adult	Vectronic Aerospace, GPS Pro Light-4	1	Order of the Romanian Ministry of Environment no. 988 of June 24, 2010 (and subsequent local permits); Order of the Romanian Ministry of Environment no. 1169 of August 3, 2015 (and subsequent local permits)
36	M10	NA	1	M	2017-04-11	2018-11-29	597	11645	Sub-adult	Vectronic Aerospace, VERTEX Lite-4D	1	Order of the Romanian Ministry of Environment no. 988 of June 24, 2010 (and subsequent local permits); Order of the Romanian Ministry of Environment no. 1169 of August 3, 2015 (and subsequent local permits)
36	M11	NA	1	M	2017-04-27	2017-10-08	164	3902	Sub-adult	Vectronic Aerospace, VERTEX Lite-4D	1	Order of the Romanian Ministry of Environment no. 988 of June 24, 2010 (and subsequent local permits); Order of the Romanian Ministry of Environment no. 1169 of August 3, 2015 (and subsequent local permits)
36	M12	NA	1	M	2017-06-06	2018-11-29	541	12668	Sub-adult	Vectronic Aerospace, VERTEX Lite-4D	1	Order of the Romanian Ministry of Environment no. 988 of June 24, 2010 (and subsequent local permits); Order of the Romanian Ministry of Environment no. 1169 of August 3, 2015 (and subsequent local permits)
36	Samu	NA	1	M	2011-04-04	2011-06-12	69	1535	Adult	Vectronic Aerospace, GPS Pro Light-4	1	Order of the Romanian Ministry of Environment no. 988 of June 24, 2010 (and subsequent local permits); Order of the Romanian Ministry of Environment no. 1169 of August 3, 2015 (and subsequent local permits)
