# Supplementary material for: Trophic Interactions Are Key to Understanding the Effects of Global Change on the Distribution and Functional Role of the Brown Bear
Source: Glob Chang Biol. 2025 Jun 4;31(6):e70252. doi: 10.1111/gcb.70252 (PMC12134973; doi:10.1111/gcb.70252)
Supplement: Supplementary file 1 — Data S1. [file GCB-31-e70252-s001.zip › Supplementary Table 17.xlsx]

## Sheet: Sheet1
Supplementary Table 17. Correlation of the posterior samples among the predictors used in the Bayesian brown bear historical range model. We highlight the values with a correlation > 0.7, notice that correlation between a linear effect of a climatic variable and their quadratic effect, e.g. correlation between Clim_3 and Clim_3_c is something expected and it is taking into account for fitting the…
	Clim_3	Clim_4	Clim_8	Clim_9	Clim_3_c	Clim_4_c	Clim_8_c	Clim_9_c
Clim_3	1
Clim_4	-0.36853	1
Clim_8	-0.0719987	0.153462	1
Clim_9	-0.0446393	-0.0251558	-0.181269	1
Clim_3_c	-0.945589	0.434801	0.0504805	0.0597664	1
Clim_4_c	0.450701	-0.949311	-0.206451	0.217207	-0.45313	1
Clim_8_c	-0.0107765	-0.123205	-0.7984	-0.00760377	0.00395929	0.0993815	1
Clim_9_c	-0.0118295	-0.011156	-0.0549414	-0.561624	-0.0631012	-0.172214	0.22945	1
