# Supplementary material for: Trophic Interactions Are Key to Understanding the Effects of Global Change on the Distribution and Functional Role of the Brown Bear
Source: Glob Chang Biol. 2025 Jun 4;31(6):e70252. doi: 10.1111/gcb.70252 (PMC12134973; doi:10.1111/gcb.70252)
Supplement: Supplementary file 1 — Data S1. [file GCB-31-e70252-s001.zip › Supplementary Table 56.xlsx]

## Sheet: Sheet1
Supplementary Table 56. Mean habitat suitability change (in percentage) for all species by subpopulation and scenario.
Scenario	Alpine	Baltic	Cantabrian	Eastern Carpathian	Western Carpathian	Caucasian	Apennine	East Balkan	Pindus	Dinaric	Karelian	Pyrenees	Scandinavian	Turkey
SSP1-2.6	-29.96	-12.42	-38.81	-66.88	-62.14	-49.82	-37.54	-67.51	-36.05	-35.75	-62.94	-55.16	-41.17	-43.08
SSP3-6.0	-29.94	-12.46	-48.96	-66.91	-52.51	-51.77	-43.79	-66.17	-30.36	-39.13	-63.8	-58.67	-39.11	-40.98
SSP5-8.5	-36.5	-19.03	-62.49	-81.66	-67.81	-62.43	-62.46	-77.58	-53.45	-64.17	-64.87	-86.79	-40.26	-60.82
