# Supplementary material for: Trophic Interactions Are Key to Understanding the Effects of Global Change on the Distribution and Functional Role of the Brown Bear
Source: Glob Chang Biol. 2025 Jun 4;31(6):e70252. doi: 10.1111/gcb.70252 (PMC12134973; doi:10.1111/gcb.70252)
Supplement: Supplementary file 1 — Data S1. [file GCB-31-e70252-s001.zip › Supplementary Table 65.xlsx]

## Sheet: Sheet1
Supplementary Table 65. Correlation of the posterior samples among the predictors used in the Bayesian hierarchical model using abiotic factors to explain brown bear distribution (see Supplementary Table 18). We highlight the values with a correlation >0.7, notice that correlation between a linear effect of a climatic variable and their quadratic effect, e.g. correlation between Clim_3 and Clim_3…
	Clim_3	Clim_4	Clim_8	Clim_9	Clim_3_c	Clim_4_c	Clim_8_c	Clim_9_c	LC_1	LC_3	LC_4	Natural Landscape
Clim_3	1
Clim_4	0.0182085	1
Clim_8	0.023277	-0.017989	1
Clim_9	0.0308579	0.00758788	0.111219	1
Clim_3_c	-0.838495	-0.0175058	0.0194867	0.0262245	1
Clim_4_c	0.0326633	-0.905873	0.0360482	0.0430663	0.00318489	1
Clim_8_c	-0.0549811	-0.0322177	-0.843934	-0.109165	-0.00564754	-0.0355596	1
Clim_9_c	-0.010504	-0.0153012	-0.124532	-0.62173	0.0275546	-0.0305249	0.152802	1
LC_1	0.00236108	-0.00648865	0.0239655	-0.0285769	0.0254076	0.00778495	-0.0496267	0.0273397	1
LC_3	-0.0100643	-0.00184097	-0.102814	-0.05013	0.0433267	-0.0371117	0.0276772	0.0381886	0.0358907	1
LC_4	-0.0400865	0.0131296	-0.0729267	0.0112619	-0.00283446	-0.0206326	0.0451528	0.00325822	0.046462	0.590716	1
Natural Landscape	0.041171	0.0159462	0.128771	0.0392682	-0.00992246	0.0053008	0.00709293	0.0315737	0.0125769	-0.597207	-0.620617	1
