# Supplementary material for: Trophic Interactions Are Key to Understanding the Effects of Global Change on the Distribution and Functional Role of the Brown Bear
Source: Glob Chang Biol. 2025 Jun 4;31(6):e70252. doi: 10.1111/gcb.70252 (PMC12134973; doi:10.1111/gcb.70252)
Supplement: Supplementary file 1 — Data S1. [file GCB-31-e70252-s001.zip › Supplementary Table 67.xlsx]

## Sheet: Sheet1
Supplementary Table 67. Correlation of the posterior samples among the predictors used in the simple Bayesian model using biotic factors to explain brown bear distribution (see Supplementary Table 18) . We highlight the values with a correlation >0.7.
	Bio_Reprod_plant	Bio_Invertebrates	Bio_Unknown_plant	Bio_Vertebrates
Bio_Reprod_plant	1
Bio_Invertebrates	0.0376473	1
Bio_Unknown_plant	-0.17949	-0.0282773	1
Bio_Vertebrates	-0.200619	-0.207678	-0.17804	1
