# Supplementary material for: Trophic Interactions Are Key to Understanding the Effects of Global Change on the Distribution and Functional Role of the Brown Bear
Source: Glob Chang Biol. 2025 Jun 4;31(6):e70252. doi: 10.1111/gcb.70252 (PMC12134973; doi:10.1111/gcb.70252)
Supplement: Supplementary file 1 — Data S1. [file GCB-31-e70252-s001.zip › Supplementary Table 69.xlsx]

## Sheet: Sheet1
Supplementary Table 69. Descriptors for the current and for each of the future scenarios proposed for the predicted distribution of brown bear in Europe based on the best model, the Bayesian hierarchical model using abiotic and biotic factors (see Supplementary Table 18). For each scenario we show the area of the predicted distribution for the brown bear (in square km), the area of the distributi…
Scenario	Factor of change	RCP	Area of the predicted distribution	Area of the predicted distribution in protected areas	Percentage of the predicted distribution in protected areas	Area of the predicted distribution currently occupied	Percentage of the predicted distribution currently occupied
1	No change; Current scenario	Current	2794314	543093	19.4356	1855284	66.395
2	Biotic and abiotic factors	SSP1-2.6	2020656	347185	17.1818	1643429	81.3315
3	Biotic and abiotic factors	SSP3-6.0	1791496	319270	17.8214	1433258	80.0034
4	Biotic and abiotic factors	SSP5-8.5	1137341	184657	16.2359	989079	86.9642
5	Change in biotic factors	SSP1-2.6	2426495	461425	19.0161	1777388	73.2492
6	Change in biotic factors	SSP3-6.0	2439724	462867	18.9721	1778047	72.879
7	Change in biotic factors	SSP5-8.5	2294197	429333	18.7139	1712427	74.6417
8	Change in abiotic factors	SSP1-2.6	2463408	459686	18.6606	1765399	71.6649
9	Change in abiotic factors	SSP3-6.0	2245913	430553	19.1705	1569640	69.8887
10	Change in abiotic factors	SSP5-8.5	1807255	353912	19.5828	1237715	68.4859
