# Supplementary material for: Trophic Interactions Are Key to Understanding the Effects of Global Change on the Distribution and Functional Role of the Brown Bear
Source: Glob Chang Biol. 2025 Jun 4;31(6):e70252. doi: 10.1111/gcb.70252 (PMC12134973; doi:10.1111/gcb.70252)
Supplement: Supplementary file 1 — Data S1. [file GCB-31-e70252-s001.zip › Supplementary Table 70.xlsx]

## Sheet: Sheet1
Supplementary Table 70. Descriptors for the curent and for the future scenarios proposed for the predicted distribution of brown bear in each subpopulation based on the best model, the Bayesian hierarchical model using abiotic and biotic factors (see Supplementary Table 18). For each scenario we show the the percentage for the area of the predicted distribution for the brown bear (in square kilom…
Scenario	Factor of change	Shared Socioeconomic Pathways (SSPs) for 2040	Subpopulation	Area of the predicted distribution	Area of the predicted distribution in protected areas	Percentage of the predicted distribution in protected areas	Area of the predicted distribution currently occupied	Percentage of the predicted distribution currently occupied
1	No change; Current scenario	Current	Alpine	96639	35131	36.3528	8858	9.16607
1	No change; Current scenario	Current	Baltic	642280	87503	13.6238	406126	63.2319
1	No change; Current scenario	Current	Cantabrian	43122	23277	53.9794	6396	14.8323
1	No change; Current scenario	Current	Eastern Carpathian	141752	65825	46.4367	67549	47.6529
1	No change; Current scenario	Current	Western Carpathian	101876	53049	52.0721	21749	21.3485
1	No change; Current scenario	Current	Caucasian	83795	15877	18.9474	55397	66.1101
1	No change; Current scenario	Current	Apennine	87836	33883	38.5753	6021	6.85482
1	No change; Current scenario	Current	East Balkan	49752	23471	47.176	22996	46.2213
1	No change; Current scenario	Current	Pindus	58442	21047	36.0135	26065	44.5998
1	No change; Current scenario	Current	Dinaric	84250	22263	26.4249	48659	57.7555
1	No change; Current scenario	Current	Karelian	849844	81011	9.53246	826607	97.2657
1	No change; Current scenario	Current	Pyrenees	61186	34651	56.6322	9991	16.3289
1	No change; Current scenario	Current	Scandinavian	458674	46081	10.0466	327906	71.49
1	No change; Current scenario	Current	Turkey	34866	24	0.068835	20964	60.1273
2	Change in biotic and abiotic factors	SSP1-2.6	Alpine	16214	7530	46.4413	2522	15.5545
2	Change in biotic and abiotic factors	SSP1-2.6	Baltic	568717	75553	13.2848	446736	78.5515
2	Change in biotic and abiotic factors	SSP1-2.6	Cantabrian	15384	11320	73.5829	4628	30.0832
2	Change in biotic and abiotic factors	SSP1-2.6	Eastern Carpathian	91691	47831	52.1654	55339	60.3538
2	Change in biotic and abiotic factors	SSP1-2.6	Western Carpathian	24148	16498	68.3204	13449	55.6941
2	Change in biotic and abiotic factors	SSP1-2.6	Caucasian	15371	7126	46.36	10374	67.4907
2	Change in biotic and abiotic factors	SSP1-2.6	Apennine	73884	31580	42.7427	5863	7.93541
2	Change in biotic and abiotic factors	SSP1-2.6	East Balkan	3457	1865	53.9485	1923	55.6263
2	Change in biotic and abiotic factors	SSP1-2.6	Pindus	16445	6055	36.8197	8596	52.2712
2	Change in biotic and abiotic factors	SSP1-2.6	Dinaric	42754	14151	33.0987	32361	75.6912
2	Change in biotic and abiotic factors	SSP1-2.6	Karelian	808539	77775	9.6192	798568	98.7668
2	Change in biotic and abiotic factors	SSP1-2.6	Pyrenees	26345	16068	60.9907	5929	22.5052
2	Change in biotic and abiotic factors	SSP1-2.6	Scandinavian	312992	33833	10.8095	254868	81.4296
2	Change in biotic and abiotic factors	SSP1-2.6	Turkey	4715	0	0	2273	48.2078
3	Change in biotic and abiotic factors	SSP3-6.0	Alpine	25686	11153	43.4205	3791	14.759
3	Change in biotic and abiotic factors	SSP3-6.0	Baltic	521711	70571	13.5268	400600	76.7858
3	Change in biotic and abiotic factors	SSP3-6.0	Cantabrian	13035	9621	73.809	3983	30.5562
3	Change in biotic and abiotic factors	SSP3-6.0	Eastern Carpathian	76916	41000	53.3049	51984	67.5854
3	Change in biotic and abiotic factors	SSP3-6.0	Western Carpathian	24985	16526	66.1437	12946	51.8151
3	Change in biotic and abiotic factors	SSP3-6.0	Caucasian	10650	5727	53.7746	7071	66.3944
3	Change in biotic and abiotic factors	SSP3-6.0	Apennine	67909	30618	45.0868	5762	8.48488
3	Change in biotic and abiotic factors	SSP3-6.0	East Balkan	12228	6412	52.437	6786	55.4956
3	Change in biotic and abiotic factors	SSP3-6.0	Pindus	16984	6191	36.452	8046	47.374
3	Change in biotic and abiotic factors	SSP3-6.0	Dinaric	43468	14264	32.8149	31614	72.7294
3	Change in biotic and abiotic factors	SSP3-6.0	Karelian	766634	72694	9.48223	758682	98.9627
3	Change in biotic and abiotic factors	SSP3-6.0	Pyrenees	19422	12580	64.7719	4534	23.3447
3	Change in biotic and abiotic factors	SSP3-6.0	Scandinavian	188224	21913	11.642	135248	71.8548
3	Change in biotic and abiotic factors	SSP3-6.0	Turkey	3644	0	0	2211	60.6751
4	Change in biotic and abiotic factors	SSP5-8.5	Alpine	8671	3641	41.9905	2048	23.619
4	Change in biotic and abiotic factors	SSP5-8.5	Baltic	213082	28723	13.4798	180429	84.6759
4	Change in biotic and abiotic factors	SSP5-8.5	Cantabrian	5383	4715	87.5906	2745	50.9939
4	Change in biotic and abiotic factors	SSP5-8.5	Eastern Carpathian	46777	28416	60.7478	35834	76.606
4	Change in biotic and abiotic factors	SSP5-8.5	Western Carpathian	9137	6470	70.811	5914	64.7258
4	Change in biotic and abiotic factors	SSP5-8.5	Caucasian	1724	1324	76.7981	485	28.1323
4	Change in biotic and abiotic factors	SSP5-8.5	Apennine	41279	22475	54.4466	4884	11.8317
4	Change in biotic and abiotic factors	SSP5-8.5	East Balkan	779	630	80.8729	65	8.34403
4	Change in biotic and abiotic factors	SSP5-8.5	Pindus	1539	863	56.0754	282	18.3236
4	Change in biotic and abiotic factors	SSP5-8.5	Dinaric	14888	6699	44.996	8510	57.1601
4	Change in biotic and abiotic factors	SSP5-8.5	Karelian	637741	61261	9.60594	632525	99.1821
4	Change in biotic and abiotic factors	SSP5-8.5	Pyrenees	283	231	81.6254	118	41.6961
4	Change in biotic and abiotic factors	SSP5-8.5	Scandinavian	155233	19209	12.3743	114771	73.9347
4	Change in biotic and abiotic factors	SSP5-8.5	Turkey	825	0	0	469	56.8485
5	Change in biotic factors	SSP1-2.6	Alpine	54589	23884	43.7524	7062	12.9367
5	Change in biotic factors	SSP1-2.6	Baltic	632682	85591	13.5283	473229	74.7973
5	Change in biotic factors	SSP1-2.6	Cantabrian	30581	18008	58.8862	5621	18.3807
5	Change in biotic factors	SSP1-2.6	Eastern Carpathian	116512	56087	48.1384	67675	58.0841
5	Change in biotic factors	SSP1-2.6	Western Carpathian	58239	35637	61.191	18964	32.5624
5	Change in biotic factors	SSP1-2.6	Caucasian	77858	15492	19.8978	50691	65.107
5	Change in biotic factors	SSP1-2.6	Apennine	97483	34303	35.1887	6129	6.28725
5	Change in biotic factors	SSP1-2.6	East Balkan	39603	18906	47.7388	22153	55.9377
5	Change in biotic factors	SSP1-2.6	Pindus	56354	19988	35.4686	25574	45.381
5	Change in biotic factors	SSP1-2.6	Dinaric	56283	16341	29.0336	39310	69.8435
5	Change in biotic factors	SSP1-2.6	Karelian	769664	73662	9.57067	758021	98.4873
5	Change in biotic factors	SSP1-2.6	Pyrenees	53220	30591	57.4803	9549	17.9425
5	Change in biotic factors	SSP1-2.6	Scandinavian	350548	32924	9.39215	273430	78.0007
5	Change in biotic factors	SSP1-2.6	Turkey	32879	11	0.033456	19980	60.7683
6	Change in biotic factors	SSP3-6.0	Alpine	59977	25301	42.1845	7391	12.3231
6	Change in biotic factors	SSP3-6.0	Baltic	641523	86315	13.4547	472082	73.5877
6	Change in biotic factors	SSP3-6.0	Cantabrian	28397	17003	59.876	5315	18.7168
6	Change in biotic factors	SSP3-6.0	Eastern Carpathian	113430	55616	49.0311	66153	58.3206
6	Change in biotic factors	SSP3-6.0	Western Carpathian	62410	36737	58.864	19652	31.4885
6	Change in biotic factors	SSP3-6.0	Caucasian	78220	15402	19.6906	51003	65.2046
6	Change in biotic factors	SSP3-6.0	Apennine	94318	33939	35.9836	6088	6.45476
6	Change in biotic factors	SSP3-6.0	East Balkan	38904	18710	48.0927	22164	56.971
6	Change in biotic factors	SSP3-6.0	Pindus	57878	20747	35.8461	26144	45.1709
6	Change in biotic factors	SSP3-6.0	Dinaric	56487	15889	28.1286	39465	69.8656
6	Change in biotic factors	SSP3-6.0	Karelian	770599	73985	9.60097	759072	98.5042
6	Change in biotic factors	SSP3-6.0	Pyrenees	51273	29588	57.7068	9284	18.107
6	Change in biotic factors	SSP3-6.0	Scandinavian	353336	33624	9.51615	274164	77.593
6	Change in biotic factors	SSP3-6.0	Turkey	32972	11	0.0333616	20070	60.8698
7	Change in biotic factors	SSP5-8.5	Alpine	59305	25104	42.3303	7391	12.4627
7	Change in biotic factors	SSP5-8.5	Baltic	591722	80633	13.6268	449161	75.9074
7	Change in biotic factors	SSP5-8.5	Cantabrian	23758	14077	59.2516	4457	18.76
7	Change in biotic factors	SSP5-8.5	Eastern Carpathian	79834	46402	58.1231	50376	63.1009
7	Change in biotic factors	SSP5-8.5	Western Carpathian	55428	35670	64.3538	18101	32.6568
7	Change in biotic factors	SSP5-8.5	Caucasian	76912	15176	19.7316	49938	64.9287
7	Change in biotic factors	SSP5-8.5	Apennine	89897	33248	36.9845	6076	6.75885
7	Change in biotic factors	SSP5-8.5	East Balkan	23716	11977	50.5018	15248	64.2941
7	Change in biotic factors	SSP5-8.5	Pindus	54029	19758	36.5692	24637	45.5996
7	Change in biotic factors	SSP5-8.5	Dinaric	40834	14569	35.6786	26606	65.1565
7	Change in biotic factors	SSP5-8.5	Karelian	769900	73312	9.52228	757949	98.4477
7	Change in biotic factors	SSP5-8.5	Pyrenees	44337	25679	57.9178	8013	18.0729
7	Change in biotic factors	SSP5-8.5	Scandinavian	352444	33717	9.56663	274701	77.9417
7	Change in biotic factors	SSP5-8.5	Turkey	32081	11	0.0342882	19773	61.6346
8	Change in abiotic factors	SSP1-2.6	Alpine	65780	25859	39.3113	6017	9.14716
8	Change in abiotic factors	SSP1-2.6	Baltic	598090	80395	13.442	395142	66.0673
8	Change in abiotic factors	SSP1-2.6	Cantabrian	28322	17695	62.4779	5907	20.8566
8	Change in abiotic factors	SSP1-2.6	Eastern Carpathian	118034	60926	51.6173	57217	48.475
8	Change in abiotic factors	SSP1-2.6	Western Carpathian	75000	42545	56.7267	20252	27.0027
8	Change in abiotic factors	SSP1-2.6	Caucasian	19623	7938	40.4525	14054	71.62
8	Change in abiotic factors	SSP1-2.6	Apennine	67159	31323	46.6401	5656	8.4218
8	Change in abiotic factors	SSP1-2.6	East Balkan	7010	3544	50.5563	1525	21.7546
8	Change in abiotic factors	SSP1-2.6	Pindus	23685	9375	39.582	13096	55.2924
8	Change in abiotic factors	SSP1-2.6	Dinaric	71273	19652	27.5729	44839	62.9116
8	Change in abiotic factors	SSP1-2.6	Karelian	877887	84596	9.63632	857170	97.6401
8	Change in abiotic factors	SSP1-2.6	Pyrenees	40255	24216	60.1565	7445	18.4946
8	Change in abiotic factors	SSP1-2.6	Scandinavian	466188	51622	11.0732	334518	71.756
8	Change in abiotic factors	SSP1-2.6	Turkey	5102	0	0	2561	50.196
9	Change in abiotic factors	SSP3-6.0	Alpine	68310	26424	38.6825	6587	9.6428
9	Change in abiotic factors	SSP3-6.0	Baltic	489295	69265	14.1561	298304	60.9661
9	Change in abiotic factors	SSP3-6.0	Cantabrian	28833	17842	61.8805	5903	20.4731
9	Change in abiotic factors	SSP3-6.0	Eastern Carpathian	111496	57025	51.1453	54849	49.1937
9	Change in abiotic factors	SSP3-6.0	Western Carpathian	71533	40783	57.0128	19840	27.7355
9	Change in abiotic factors	SSP3-6.0	Caucasian	13791	6617	47.9806	9686	70.2342
9	Change in abiotic factors	SSP3-6.0	Apennine	64355	31258	48.5712	5671	8.81206
9	Change in abiotic factors	SSP3-6.0	East Balkan	14994	7660	51.0871	5060	33.7468
9	Change in abiotic factors	SSP3-6.0	Pindus	22530	8828	39.1833	11890	52.7741
9	Change in abiotic factors	SSP3-6.0	Dinaric	73013	20196	27.6608	44290	60.6604
9	Change in abiotic factors	SSP3-6.0	Karelian	848849	80578	9.49262	829248	97.6909
9	Change in abiotic factors	SSP3-6.0	Pyrenees	38610	23352	60.4817	6778	17.555
9	Change in abiotic factors	SSP3-6.0	Scandinavian	396279	40725	10.2769	269095	67.9054
9	Change in abiotic factors	SSP3-6.0	Turkey	4025	0	0	2439	60.5963
10	Change in abiotic factors	SSP5-8.5	Alpine	53893	21353	39.6211	5654	10.4912
10	Change in abiotic factors	SSP5-8.5	Baltic	291466	48529	16.65	139596	47.8944
10	Change in abiotic factors	SSP5-8.5	Cantabrian	25092	16295	64.941	5534	22.0548
10	Change in abiotic factors	SSP5-8.5	Eastern Carpathian	104017	53904	51.8223	51096	49.1227
10	Change in abiotic factors	SSP5-8.5	Western Carpathian	71311	39587	55.5132	18883	26.4798
10	Change in abiotic factors	SSP5-8.5	Caucasian	3289	2023	61.5081	1644	49.9848
10	Change in abiotic factors	SSP5-8.5	Apennine	49898	26201	52.5091	5178	10.3772
10	Change in abiotic factors	SSP5-8.5	East Balkan	8917	4599	51.5756	1828	20.5002
10	Change in abiotic factors	SSP5-8.5	Pindus	12747	4900	38.4404	7775	60.9947
10	Change in abiotic factors	SSP5-8.5	Dinaric	64915	19859	30.5923	38182	58.8185
10	Change in abiotic factors	SSP5-8.5	Karelian	711099	66551	9.35889	692783	97.4243
10	Change in abiotic factors	SSP5-8.5	Pyrenees	18613	11541	62.0051	2928	15.7309
10	Change in abiotic factors	SSP5-8.5	Scandinavian	391008	38570	9.86425	266055	68.0434
10	Change in abiotic factors	SSP5-8.5	Turkey	990	0	0	579	58.4848
