# Supplementary material for: Trophic Interactions Are Key to Understanding the Effects of Global Change on the Distribution and Functional Role of the Brown Bear
Source: Glob Chang Biol. 2025 Jun 4;31(6):e70252. doi: 10.1111/gcb.70252 (PMC12134973; doi:10.1111/gcb.70252)
Supplement: Supplementary file 1 — Data S1. [file GCB-31-e70252-s001.zip › Supplementary Table 71.xlsx]

## Sheet: Sheet1
Supplementary Table 71. Change in the descriptors respect to the curent scenario for the future scenarios proposed of the predicted distribution of brown bear in all Europe based on the best model, the Bayesian hierarchical model using abiotic and biotic factors (see Supplementary Table 18). For each scenario we show the changes in percentage from a reference value of 100% for the current scenari…
Scenario	Factor of change	Shared Socioeconomic Pathways (SSPs) for 2040	Change in Area of the predicted distribution	Area of the predicted distribution in protected areas	Percentage of the predicted distribution in protected areas	Area of the predicted distribution currently occupied	Percentage of the predicted distribution currently occupied
1	No change; Current scenario	Current	100	100	100	100	100
2	Biotic and abiotic factors	SSP1-2.6	72.3131	63.9274	88.4035	88.581	122.496
3	Biotic and abiotic factors	SSP3-6.0	64.1122	58.7874	91.6945	77.2528	120.496
4	Biotic and abiotic factors	SSP5-8.5	40.702	34.001	83.5365	53.3115	130.98
5	Change in biotic factors	SSP1-2.6	86.8369	84.9624	97.8414	95.8014	110.323
6	Change in biotic	SSP3-6.0	87.3103	85.2279	97.615	95.8369	109.766
7	Change in biotic	SSP5-8.5	82.1023	79.0533	96.2863	92.3	112.421
8	Change in abiotic	SSP1-2.6	88.1579	84.6422	96.0121	95.1552	107.937
9	Change in abiotic	SSP3-6.0	80.3744	79.278	98.6358	84.6038	105.262
10	Change in abiotic	SSP5-8.5	64.6762	65.166	100.757	66.713	103.149
