# Supplementary material for: Trophic Interactions Are Key to Understanding the Effects of Global Change on the Distribution and Functional Role of the Brown Bear
Source: Glob Chang Biol. 2025 Jun 4;31(6):e70252. doi: 10.1111/gcb.70252 (PMC12134973; doi:10.1111/gcb.70252)
Supplement: Supplementary file 1 — Data S1. [file GCB-31-e70252-s001.zip › Supplementary Table 72.xlsx]

## Sheet: Sheet1
Supplementary Table 72. Change in the descriptors respect to the curent scenario for the future scenarios proposed of the predicted distribution of brown bear in all Europe and in each subpopulation based on the best model, the Bayesian hierarchical model using abiotic and biotic factors (see Supplementary Table 18). For each scenario we show the changes in percentage from a reference value of 10…
Scenario	Factor of change	Shared Socioeconomic Pathways (SSPs) for 2040	Subpopulation	Change in Area of the predicted distribution	Area of the predicted distribution in protected areas	Percentage of the predicted distribution in protected areas	Area of the predicted distribution currently occupied	Percentage of the predicted distribution currently occupied
1	No change; Current scenario	Current	Alpine	100	100	100	100	100
1	No change; Current scenario	Current	Baltic	100	100	100	100	100
1	No change; Current scenario	Current	Cantabrian	100	100	100	100	100
1	No change; Current scenario	Current	Eastern Carpathian	100	100	100	100	100
1	No change; Current scenario	Current	Western Carpathian	100	100	100	100	100
1	No change; Current scenario	Current	Caucasian	100	100	100	100	100
1	No change; Current scenario	Current	Apennine	100	100	100	100	100
1	No change; Current scenario	Current	East Balkan	100	100	100	100	100
1	No change; Current scenario	Current	Pindus	100	100	100	100	100
1	No change; Current scenario	Current	Dinaric	100	100	100	100	100
1	No change; Current scenario	Current	Karelian	100	100	100	100	100
1	No change; Current scenario	Current	Pyrenees	100	100	100	100	100
1	No change; Current scenario	Current	Scandinavian	100	100	100	100	100
1	No change; Current scenario	Current	Turkey	100	100	100	100	100
2	Change in biotic and abiotic factors	SSP1-2.6	Alpine	55.7673	60.7811	108.99	63.8293	114.456
2	Change in biotic and abiotic factors	SSP1-2.6	Baltic	45.3799	55.4598	122.212	34.3726	75.7441
2	Change in biotic and abiotic factors	SSP1-2.6	Cantabrian	58.1884	70.0047	120.307	86.5228	148.694
2	Change in biotic and abiotic factors	SSP1-2.6	Eastern Carpathian	73.3796	81.8899	111.598	75.6429	103.084
2	Change in biotic and abiotic factors	SSP1-2.6	Western Carpathian	69.9978	74.6235	106.608	86.8224	124.036
2	Change in biotic and abiotic factors	SSP1-2.6	Caucasian	3.92506	12.7417	324.625	2.96767	75.6084
2	Change in biotic and abiotic factors	SSP1-2.6	Apennine	56.8081	77.3279	136.121	85.999	151.385
2	Change in biotic and abiotic factors	SSP1-2.6	East Balkan	17.9229	19.5944	109.326	7.94921	44.3523
2	Change in biotic and abiotic factors	SSP1-2.6	Pindus	21.8114	23.2812	106.739	29.8293	136.76
2	Change in biotic and abiotic factors	SSP1-2.6	Dinaric	77.0504	89.2018	115.771	78.4685	101.84
2	Change in biotic and abiotic factors	SSP1-2.6	Karelian	83.6741	82.1506	98.1793	83.8104	100.163
2	Change in biotic and abiotic factors	SSP1-2.6	Pyrenees	30.4204	33.3064	109.487	29.3064	96.338
2	Change in biotic and abiotic factors	SSP1-2.6	Scandinavian	85.2475	83.7004	98.1852	81.1376	95.1789
2	Change in biotic and abiotic factors	SSP1-2.6	Turkey	2.83944	0	0	2.76188	97.2683
3	Change in biotic and abiotic factors	SSP3-6.0	Alpine	16.7779	21.4341	127.752	28.4714	169.696
3	Change in biotic and abiotic factors	SSP3-6.0	Baltic	88.5466	86.3433	97.5118	109.999	124.228
3	Change in biotic and abiotic factors	SSP3-6.0	Cantabrian	35.6755	48.6317	136.317	72.3577	202.822
3	Change in biotic and abiotic factors	SSP3-6.0	Eastern Carpathian	64.6841	72.6639	112.337	81.9242	126.653
3	Change in biotic and abiotic factors	SSP3-6.0	Western Carpathian	23.7033	31.0995	131.203	61.8373	260.88
3	Change in biotic and abiotic factors	SSP3-6.0	Caucasian	18.3436	44.8825	244.677	18.7266	102.088
3	Change in biotic and abiotic factors	SSP3-6.0	Apennine	84.1159	93.2031	110.803	97.3759	115.764
3	Change in biotic and abiotic factors	SSP3-6.0	East Balkan	6.94846	7.94598	114.356	8.36232	120.348
3	Change in biotic and abiotic factors	SSP3-6.0	Pindus	28.139	28.7689	102.239	32.9791	117.201
3	Change in biotic and abiotic factors	SSP3-6.0	Dinaric	50.7466	63.5629	125.255	66.5057	131.054
3	Change in biotic and abiotic factors	SSP3-6.0	Karelian	95.1397	96.0055	100.91	96.6079	101.543
3	Change in biotic and abiotic factors	SSP3-6.0	Pyrenees	43.0572	46.371	107.696	59.3434	137.824
3	Change in biotic and abiotic factors	SSP3-6.0	Scandinavian	68.2384	73.4207	107.594	77.7259	113.903
3	Change in biotic and abiotic factors	SSP3-6.0	Turkey	13.5232	0	0	10.8424	80.1762
4	Change in biotic and abiotic factors	SSP5-8.5	Alpine	26.5793	31.7469	119.442	42.7975	161.018
4	Change in biotic and abiotic factors	SSP5-8.5	Baltic	81.228	80.6498	99.2882	98.6393	121.435
4	Change in biotic and abiotic factors	SSP5-8.5	Cantabrian	30.2282	41.3326	136.735	62.2733	206.011
4	Change in biotic and abiotic factors	SSP5-8.5	Eastern Carpathian	54.261	62.2864	114.79	76.9575	141.828
4	Change in biotic and abiotic factors	SSP5-8.5	Western Carpathian	24.5249	31.1523	127.023	59.5246	242.711
4	Change in biotic and abiotic factors	SSP5-8.5	Caucasian	12.7096	36.071	283.81	12.7642	100.43
4	Change in biotic and abiotic factors	SSP5-8.5	Apennine	77.3134	90.3639	116.88	95.6984	123.78
4	Change in biotic and abiotic factors	SSP5-8.5	East Balkan	24.5779	27.3188	111.152	29.5095	120.065
4	Change in biotic and abiotic factors	SSP5-8.5	Pindus	29.0613	29.4151	101.218	30.869	106.22
4	Change in biotic and abiotic factors	SSP5-8.5	Dinaric	51.5941	64.0704	124.182	64.9705	125.926
4	Change in biotic and abiotic factors	SSP5-8.5	Karelian	90.2088	89.7335	99.4731	91.7827	101.745
4	Change in biotic and abiotic factors	SSP5-8.5	Pyrenees	31.7426	36.3049	114.373	45.3808	142.965
4	Change in biotic and abiotic factors	SSP5-8.5	Scandinavian	41.0366	47.5532	115.88	41.246	100.51
4	Change in biotic and abiotic factors	SSP5-8.5	Turkey	10.4514	0	0	10.5467	100.911
5	Change in biotic factors	SSP1-2.6	Alpine	8.97257	10.3641	115.508	23.1203	257.678
5	Change in biotic factors	SSP1-2.6	Baltic	33.1759	32.8252	98.9429	44.4269	133.913
5	Change in biotic factors	SSP1-2.6	Cantabrian	12.4832	20.256	162.267	42.9174	343.802
5	Change in biotic factors	SSP1-2.6	Eastern Carpathian	32.9992	43.169	130.818	53.0489	160.758
5	Change in biotic factors	SSP1-2.6	Western Carpathian	8.96875	12.1963	135.986	27.1921	303.187
5	Change in biotic factors	SSP1-2.6	Caucasian	2.0574	8.33911	405.322	0.875499	42.5536
5	Change in biotic factors	SSP1-2.6	Apennine	46.9955	66.3312	141.144	81.1161	172.604
5	Change in biotic factors	SSP1-2.6	East Balkan	1.56577	2.68416	171.428	0.282658	18.0524
5	Change in biotic factors	SSP1-2.6	Pindus	2.63338	4.10035	155.707	1.08191	41.0845
5	Change in biotic factors	SSP1-2.6	Dinaric	17.6712	30.0903	170.279	17.4891	98.9692
5	Change in biotic factors	SSP1-2.6	Karelian	75.0421	75.6206	100.771	76.5206	101.97
5	Change in biotic factors	SSP1-2.6	Pyrenees	0.462524	0.666647	144.132	1.18106	255.352
5	Change in biotic factors	SSP1-2.6	Scandinavian	33.8439	41.6853	123.169	35.0012	103.42
5	Change in biotic factors	SSP1-2.6	Turkey	2.3662	0	0	2.23717	94.5468
6	Change in biotic factors	SSP3-6.0	Alpine	56.4875	67.9855	120.355	79.7245	141.136
6	Change in biotic factors	SSP3-6.0	Baltic	98.5056	97.8149	99.2988	116.523	118.29
6	Change in biotic factors	SSP3-6.0	Cantabrian	70.9174	77.3639	109.09	87.8831	123.923
6	Change in biotic factors	SSP3-6.0	Eastern Carpathian	82.1943	85.2062	103.664	100.187	121.89
6	Change in biotic factors	SSP3-6.0	Western Carpathian	57.1666	67.1775	117.512	87.1948	152.528
6	Change in biotic factors	SSP3-6.0	Caucasian	92.9149	97.5751	105.016	91.505	98.4826
6	Change in biotic factors	SSP3-6.0	Apennine	110.983	101.24	91.2208	101.794	91.7201
6	Change in biotic factors	SSP3-6.0	East Balkan	79.6008	80.5505	101.193	96.3341	121.022
6	Change in biotic factors	SSP3-6.0	Pindus	96.4272	94.9684	98.4871	98.1162	101.752
6	Change in biotic factors	SSP3-6.0	Dinaric	66.8047	73.3998	109.872	80.7867	120.93
6	Change in biotic factors	SSP3-6.0	Karelian	90.5653	90.9284	100.401	91.7027	101.256
6	Change in biotic factors	SSP3-6.0	Pyrenees	86.9807	88.2832	101.497	95.576	109.882
6	Change in biotic factors	SSP3-6.0	Scandinavian	76.4264	71.4481	93.4862	83.3867	109.107
6	Change in biotic factors	SSP3-6.0	Turkey	94.301	45.8333	48.6032	95.3062	101.066
7	Change in biotic factors	SSP5-8.5	Alpine	62.0629	72.019	116.042	83.4387	134.442
7	Change in biotic factors	SSP5-8.5	Baltic	99.8821	98.6423	98.7587	116.24	116.377
7	Change in biotic factors	SSP5-8.5	Cantabrian	65.8527	73.0464	110.924	83.0988	126.189
7	Change in biotic factors	SSP5-8.5	Eastern Carpathian	80.02	84.4907	105.587	97.9334	122.386
7	Change in biotic factors	SSP5-8.5	Western Carpathian	61.2607	69.2511	113.043	90.3582	147.498
7	Change in biotic factors	SSP5-8.5	Caucasian	93.3469	97.0083	103.922	92.0682	98.6302
7	Change in biotic factors	SSP5-8.5	Apennine	107.38	100.165	93.2814	101.113	94.1638
7	Change in biotic factors	SSP5-8.5	East Balkan	78.1959	79.7154	101.943	96.382	123.257
7	Change in biotic factors	SSP5-8.5	Pindus	99.0349	98.5746	99.5352	100.303	101.281
7	Change in biotic factors	SSP5-8.5	Dinaric	67.0469	71.3695	106.447	81.1052	120.968
7	Change in biotic factors	SSP5-8.5	Karelian	90.6753	91.3271	100.719	91.8299	101.273
7	Change in biotic factors	SSP5-8.5	Pyrenees	83.7986	85.3886	101.897	92.9236	110.889
7	Change in biotic factors	SSP5-8.5	Scandinavian	77.0342	72.9672	94.7204	83.6105	108.537
7	Change in biotic factors	SSP5-8.5	Turkey	94.5678	45.8333	48.4661	95.7355	101.235
8	Change in abiotic factors	SSP1-2.6	Alpine	61.3676	71.4583	116.443	83.4387	135.965
8	Change in abiotic factors	SSP1-2.6	Baltic	92.1284	92.1488	100.022	110.596	120.046
8	Change in abiotic factors	SSP1-2.6	Cantabrian	55.0948	60.476	109.767	69.6842	126.48
8	Change in abiotic factors	SSP1-2.6	Eastern Carpathian	56.3195	70.493	125.166	74.577	132.418
8	Change in abiotic factors	SSP1-2.6	Western Carpathian	54.4073	67.2397	123.586	83.2268	152.97
8	Change in abiotic factors	SSP1-2.6	Caucasian	91.7859	95.5848	104.139	90.1457	98.213
8	Change in abiotic factors	SSP1-2.6	Apennine	102.346	98.1259	95.8762	100.913	98.5999
8	Change in abiotic factors	SSP1-2.6	East Balkan	47.6684	51.0289	107.05	66.3072	139.101
8	Change in abiotic factors	SSP1-2.6	Pindus	92.4489	93.8756	101.543	94.5214	102.242
8	Change in abiotic factors	SSP1-2.6	Dinaric	48.4677	65.4404	135.019	54.6785	112.814
8	Change in abiotic factors	SSP1-2.6	Karelian	90.5931	90.4964	99.8932	91.694	101.215
8	Change in abiotic factors	SSP1-2.6	Pyrenees	72.4627	74.1075	102.27	80.2022	110.681
8	Change in abiotic factors	SSP1-2.6	Scandinavian	76.8398	73.169	95.2228	83.7743	109.025
8	Change in abiotic factors	SSP1-2.6	Turkey	92.0123	45.8333	49.8122	94.3188	102.507
9	Change in abiotic factors	SSP3-6.0	Alpine	68.0678	73.6074	108.138	67.9273	99.7936
9	Change in abiotic factors	SSP3-6.0	Baltic	93.1198	91.8768	98.6652	97.2954	104.484
9	Change in abiotic factors	SSP3-6.0	Cantabrian	65.6788	76.0192	115.744	92.3546	140.616
9	Change in abiotic factors	SSP3-6.0	Eastern Carpathian	83.268	92.5575	111.156	84.7044	101.725
9	Change in abiotic factors	SSP3-6.0	Western Carpathian	73.6189	80.1994	108.939	93.1169	126.485
9	Change in abiotic factors	SSP3-6.0	Caucasian	23.4179	49.9969	213.499	25.3696	108.334
9	Change in abiotic factors	SSP3-6.0	Apennine	76.4595	92.4446	120.907	93.9379	122.86
9	Change in abiotic factors	SSP3-6.0	East Balkan	14.0899	15.0995	107.165	6.63159	47.0663
9	Change in abiotic factors	SSP3-6.0	Pindus	40.5274	44.5432	109.909	50.2436	123.975
9	Change in abiotic factors	SSP3-6.0	Dinaric	84.597	88.272	104.344	92.1494	108.928
9	Change in abiotic factors	SSP3-6.0	Karelian	103.3	104.425	101.09	103.697	100.385
9	Change in abiotic factors	SSP3-6.0	Pyrenees	65.7912	69.8854	106.223	74.5171	113.263
9	Change in abiotic factors	SSP3-6.0	Scandinavian	101.638	112.024	110.219	102.016	100.372
9	Change in abiotic factors	SSP3-6.0	Turkey	14.6332	0	0	12.2162	83.4828
10	Change in abiotic factors	SSP5-8.5	Alpine	70.6857	75.2156	106.408	74.3622	105.201
10	Change in abiotic factors	SSP5-8.5	Baltic	76.1809	79.1573	103.907	73.4511	96.4166
10	Change in abiotic factors	SSP5-8.5	Cantabrian	66.8638	76.6508	114.637	92.2921	138.03
10	Change in abiotic factors	SSP5-8.5	Eastern Carpathian	78.6557	86.6312	110.14	81.1988	103.233
10	Change in abiotic factors	SSP5-8.5	Western Carpathian	70.2158	76.878	109.488	91.2226	129.918
10	Change in abiotic factors	SSP5-8.5	Caucasian	16.458	41.6766	253.23	17.4847	106.238
10	Change in abiotic factors	SSP5-8.5	Apennine	73.2672	92.2528	125.913	94.187	128.553
10	Change in abiotic factors	SSP5-8.5	East Balkan	30.1375	32.636	108.29	22.0038	73.0115
10	Change in abiotic factors	SSP5-8.5	Pindus	38.551	41.9442	108.802	45.6167	118.328
10	Change in abiotic factors	SSP5-8.5	Dinaric	86.6623	90.7155	104.677	91.0212	105.03
10	Change in abiotic factors	SSP5-8.5	Karelian	99.8829	99.4655	99.5821	100.319	100.437
10	Change in abiotic factors	SSP5-8.5	Pyrenees	63.1027	67.392	106.797	67.8411	107.509
10	Change in abiotic factors	SSP5-8.5	Scandinavian	86.3967	88.377	102.292	82.0647	94.9859
10	Change in abiotic factors	SSP5-8.5	Turkey	11.5442	0	0	11.6342	100.78
